# Supplementary material for: Differences between the effects of plant species and compartments on microbiome composition in two halophyte Suaeda species
Source: Bioengineered. 2022 May 20;13(5):12475–88. doi: 10.1080/21655979.2022.2076009 (PMC9275862; doi:10.1080/21655979.2022.2076009)
Supplement: Supplemental Material [file KBIE_A_2076009_SM0454.zip]

Archive with 6 entries (5 files):
- supplementary/
- supplementary/Fig S1.docx
- supplementary/Fig S2.docx
- supplementary/Table S1.docx
- supplementary/Table S2.xls
- supplementary/Table S3.xls
