# Supplementary material for: Differences between the effects of plant species and compartments on microbiome composition in two halophyte Suaeda species
Source: Bioengineered. 2022 May 20;13(5):12475–88. doi: 10.1080/21655979.2022.2076009 (PMC9275862; doi:10.1080/21655979.2022.2076009)
Supplement: Supplemental Material [file KBIE_A_2076009_SM0454.zip › supplementary/Table S2.xls]

## Sheet: phylum_reads_change_name1
Table S2 Relative abundances of phyla in the studied samples (RE, root endosphere; RH, rhizosphere; BL, bulk control soil; LF: leaf; RT: root; ST: stem; SS, S. salsa; SC: S. corniculata Bunge.)
Phylum	BL(SS)-1	BL(SS)-2	BL(SS)-3	RH(SS)-1	RH(SS)-2	RH(SS)-3	RE(SS)-1	RE(SS)-2	RE(SS)-3	ST(SS)-1	ST(SS)-2	ST(SS)-3	LF(SS)-1	LF(SS)-2	LF(SS)-3	BL(SC)-1	BL(SC)-2	BL(SC)-3	RH(SC)-1	RH(SC)-2	RH(SC)-3	RE(SC)-1	RE(SC)-2	RE(SC)-3	ST(SC)-1	ST(SC)-2	ST(SC)-3	LF(SC)-1	LF(SC)-2	LF(SC)-3
Proteobacteria	8760	9792	8440	9910	6509	14162	8044	7009	7409	6092	2125	1261	852	386	1446	10829	13574	11388	10491	10506	13430	4493	1433	8168	3582	3365	6698	1123	1605	1182
Actinobacteria	8423	12957	8727	7639	5183	11854	216	1170	825	423	449	409	2	223	33	3858	5716	6322	14608	13912	15368	1292	350	996	172	100	2930	12	65	63
unclassified	10571	7117	6566	5106	5764	4771	47	213	151	500	78	83	13	58	19	7192	10236	10887	1963	3711	6564	82	669	57	80	32	1714	10	80	14
Gemmatimonadetes	4075	3677	5505	5609	5227	11426	88	642	176	277	70	23	29	48	38	5382	8895	5282	5766	7545	3083	273	46	115	258	76	623	233	17	24
Planctomycetes	5961	2433	3510	4064	1602	4211	10	98	44	104	280	1	1	228	4	6492	4040	4013	3341	1854	2838	111	45	19	34	22	35	2	23	17
Bacteroidetes	4325	3144	3551	3298	2538	6114	118	364	414	539	32	551	23	59	10	2804	2468	3240	2245	2591	2168	384	115	1008	29	18	141	2	3	10
Acidobacteria	1053	1333	1158	446	878	964	1	44	14	13	33	5	0	34	6	3110	2880	6182	4360	3110	3494	324	4	10	13	3	44	1	23	7
Verrucomicrobia	1666	764	1597	2276	1035	2084	13	55	26	4	18	1	3	13	5	2298	1174	1856	479	1354	596	147	71	82	15	1	12	0	28	5
Chloroflexi	978	1641	1008	1079	546	1889	7	51	15	3	32	1	1	12	4	854	1471	1088	1880	1598	1549	118	4	10	4	3	5	0	17	1
Firmicutes	682	818	978	922	980	2367	52	73	205	6	30	3	1	20	7	432	463	1208	222	533	1036	24	22	132	7	2	8	0	8	8
candidate division WPS-1	672	381	375	791	257	1187	0	26	4	3	13	0	0	14	1	1223	546	217	434	392	109	11	1	0	1	2	20	0	0	2
Deinococcus-Thermus	401	456	418	601	287	1384	7	37	41	2	7	0	0	10	0	41	97	76	654	262	128	6	0	65	1	0	0	0	3	0
Aquificae	652	448	713	66	165	41	0	7	0	0	1	0	1	0	0	161	92	191	21	18	21	0	1	0	0	0	3	0	2	1
Candidatus Saccharibacteria	246	153	108	38	34	31	1	6	7	1	2	0	0	0	0	71	254	210	23	130	198	11	5	7	1	1	15	0	0	0
Armatimonadetes	11	13	34	58	24	20	0	2	0	1	0	0	0	0	0	343	161	55	315	253	25	7	1	1	0	0	10	0	1	0
Fibrobacteres	76	88	58	25	29	8	2	2	0	0	1	0	0	0	0	169	284	217	18	116	75	9	0	0	0	0	1	0	0	0
Poribacteria	128	57	52	1	10	2	0	0	0	2	0	0	0	1	0	272	244	72	0	4	15	0	0	0	1	0	0	0	0	0
Parcubacteria	113	69	83	48	28	68	0	2	1	0	1	1	0	0	0	60	69	243	2	31	17	0	0	0	0	1	0	0	0	0
Nitrospirae	56	50	40	33	25	41	1	2	0	0	0	0	0	1	0	38	76	189	118	76	60	5	0	0	0	0	0	0	0	0
Hydrogenedentes	99	30	67	70	32	14	0	2	0	0	1	0	0	0	0	34	18	97	1	61	26	1	0	0	0	0	0	0	0	0
Chlamydiae	51	52	51	38	27	55	0	0	1	0	0	0	0	0	0	58	31	29	9	6	52	2	3	0	2	0	0	0	0	0
BRC1	2	4	5	0	2	35	1	1	0	0	1	0	0	0	0	7	14	12	16	4	17	3	0	1	0	0	0	0	0	0
Spirochaetes	5	8	2	6	0	68	0	0	0	0	0	0	3	0	0	0	0	0	0	0	0	0	0	0	0	0	0	0	0	0
Candidatus Calescamantes	30	10	8	1	0	0	0	0	0	0	0	0	0	0	1	0	0	0	0	0	0	0	0	0	0	0	0	0	0	0
Pacearchaeota	2	4	15	10	1	1	0	0	0	0	0	0	0	0	0	3	1	4	0	1	1	0	0	0	0	0	0	0	0	0
Ignavibacteriae	0	1	0	0	1	0	0	0	0	0	0	0	0	0	2	1	15	1	22	0	1	0	0	0	1	0	0	0	0	0
Tenericutes	0	0	4	2	1	32	0	0	1	0	1	0	0	0	0	0	0	0	0	0	0	0	0	0	0	0	0	0	0	0
Woesearchaeota	0	9	9	5	1	4	0	0	0	0	0	0	0	0	0	0	0	8	0	0	0	0	0	0	0	0	0	0	0	0
Elusimicrobia	1	2	2	1	1	0	0	0	0	0	0	0	0	0	0	4	4	10	0	6	1	0	0	0	0	0	0	0	0	0
Thermodesulfobacteria	1	1	4	1	2	0	0	0	0	0	0	0	0	0	0	0	7	0	0	4	0	0	0	0	0	0	0	0	0	0
SR1	0	2	1	0	0	0	0	0	0	0	0	0	0	0	0	1	4	1	0	0	0	0	0	0	0	0	0	0	0	0
Euryarchaeota	2	0	5	0	0	0	0	0	0	0	0	0	0	0	0	0	0	2	0	0	0	0	0	0	0	0	0	0	0	0
Deferribacteres	0	1	2	0	0	0	0	0	0	0	0	0	0	0	0	0	0	0	1	0	0	1	3	0	0	0	0	0	0	0
Synergistetes	0	1	0	0	0	5	1	0	0	0	0	0	0	0	0	0	0	0	0	0	0	0	0	0	0	0	0	0	0	0
Thermotogae	0	0	0	0	0	0	0	0	0	0	0	0	0	0	0	0	0	0	0	0	0	0	4	0	0	0	0	0	0	0
Fusobacteria	0	0	0	0	0	0	0	0	0	0	0	0	0	0	0	0	0	0	0	0	0	0	3	0	0	0	0	0	0	0
