# Supplementary material for: Differences between the effects of plant species and compartments on microbiome composition in two halophyte Suaeda species
Source: Bioengineered. 2022 May 20;13(5):12475–88. doi: 10.1080/21655979.2022.2076009 (PMC9275862; doi:10.1080/21655979.2022.2076009)
Supplement: Supplemental Material [file KBIE_A_2076009_SM0454.zip › supplementary/Table S3.xls]

## Sheet: genus_reads_change_name1
Table S3 Relative abundances of genera in the studied samples (RE, root endosphere; RH, rhizosphere; BL, bulk control soil; LF: leaf; RT: root; ST: stem; SS, S. salsa; SC: S. corniculata Bunge.)
Genus	BL(SS)-1	BL(SS)-2	BL(SS)-3	RH(SS)-1	RH(SS)-2	RH(SS)-3	RE(SS)-1	RE(SS)-2	RE(SS)-3	ST(SS)-1	ST(SS)-2	ST(SS)-3	LF(SS)-1	LF(SS)-2	LF(SS)-3	BL(SC)-1	BL(SC)-2	BL(SC)-3	RH(SC)-1	RH(SC)-2	RH(SC)-3	RE(SC)-1	RE(SC)-2	RE(SC)-3	ST(SC)-1	ST(SC)-2	ST(SC)-3	LF(SC)-1	LF(SC)-2	LF(SC)-3
unclassified	23555	19293	17376	13532	12286	17464	6663	4262	4544	3737	1448	689	862	380	1434	16381	21269	23157	6886	14063	18028	2773	1450	3992	3216	3251	3123	1279	1371	1097
Gemmatimonas	4075	3677	5505	5609	5227	11426	88	642	176	47	312	85	0	4	2	5382	8895	5282	5766	7545	3083	273	46	115	2	1	6	0	1	0
Rhodoligotrophos	866	1411	920	522	621	603	3	32	5	104	280	1	1	228	4	1252	3186	719	437	1365	1064	14	0	1	34	22	35	2	23	17
Gp6	350	449	347	131	285	394	0	19	4	0	128	0	0	1	0	1010	999	1276	1385	1354	1345	121	3	7	0	0	0	0	0	0
Nitriliruptor	899	2106	1200	2712	866	5464	64	275	259	1618	37	192	13	0	2	290	708	352	1062	1611	1077	47	18	201	39	37	1577	1	1	8
Euzebya	645	1365	759	945	760	1792	6	95	41	3	0	1	0	0	1	302	678	313	2336	1537	863	92	19	81	5	0	0	1	0	3
Halomonas	570	392	361	489	547	105	568	1808	1660	0	3	33	1	0	1	435	538	856	1	719	1777	9	25	539	32	5	993	8	1	2
Geminicoccus	272	813	401	263	211	316	1	21	5	6	16	85	0	1	3	292	243	675	972	520	2365	52	0	4	26	4	304	5	2	1
Alloactinosynnema	89	429	175	139	132	174	1	17	1	55	12	26	0	1	0	82	184	357	163	668	3254	11	1	5	22	6	571	2	1	4
Phycisphaera	2190	754	943	1451	600	1156	0	28	6	49	133	5	2	117	4	1791	679	933	63	342	527	5	1	0	4	9	118	0	3	12
Gp21	198	171	275	21	51	4	0	1	0	2	3	0	0	0	0	691	302	2921	0	29	704	0	0	0	1	0	1	0	0	0
Subdivision3_genera_incertae_sedis	451	300	478	196	343	447	0	8	1	42	21	34	0	5	3	1288	701	828	217	704	204	32	0	0	103	20	413	31	13	2
Aquihabitans	487	942	395	927	314	1189	31	47	87	10	29	240	0	5	2	174	397	109	1342	888	717	49	24	30	6	8	578	2	2	3
Thermoleophilum	176	291	351	162	214	232	0	9	1	206	0	0	0	0	3	154	313	58	529	1984	916	58	2	1	3	0	119	0	2	1
Pirellula	1734	565	605	955	319	922	1	12	2	361	4	478	4	1	1	486	555	988	138	185	452	7	0	0	0	1	4	0	0	0
Gp16	305	330	280	143	301	499	0	16	6	0	23	0	0	2	1	240	332	226	1303	643	440	49	0	2	0	1	0	0	0	1
WPS-1_genera_incertae_sedis	672	381	375	791	257	1187	0	26	4	405	0	24	0	0	0	1223	546	217	434	392	109	11	1	0	2	2	139	1	6	0
Tepidisphaera	580	280	314	435	201	679	1	23	4	89	4	5	0	0	0	745	556	197	577	349	109	9	2	3	59	3	210	0	10	0
Ilumatobacter	111	231	108	193	108	627	3	46	12	0	0	0	0	2	0	309	290	172	385	681	803	96	28	22	6	3	30	0	0	4
Aciditerrimonas	384	876	550	242	126	68	1	2	4	69	0	28	0	0	0	178	239	419	301	524	678	9	2	0	9	5	310	0	8	1
Aridibacter	1	4	5	1	1	0	1	0	1	0	0	2	0	0	0	616	313	85	655	241	234	47	0	0	20	1	291	0	0	0
Blastopirellula	444	313	614	480	107	227	0	4	1	66	0	3	0	0	0	731	306	338	122	103	471	3	12	0	7	7	243	0	2	0
Aquisphaera	47	83	108	138	72	660	1	19	17	21	6	0	0	0	0	301	189	259	1065	119	199	27	10	7	1	2	53	0	2	1
Gp10	138	280	173	103	200	35	0	2	1	0	0	6	0	0	0	150	371	489	10	455	416	0	1	0	98	1	156	3	0	0
Acinetobacter	2	0	0	1	0	0	22	0	0	27	1	2	0	0	2	3	12	1	2	8	8	2	0	1731	0	0	7	0	0	1
Truepera	401	456	418	601	287	1384	7	37	41	33	5	9	1	0	0	41	97	76	654	262	128	6	0	65	26	18	378	2	6	1
Metallibacterium	14	70	67	0	43	2	0	0	0	13	0	4	0	0	0	648	345	378	0	5	171	0	0	5	13	10	116	3	13	0
Nitrolancea	194	418	236	626	214	966	5	20	8	38	10	31	0	0	0	106	263	81	244	299	352	15	0	1	2	10	293	1	0	0
Opitutus	274	108	265	459	184	332	6	10	1	143	1	6	1	0	0	586	239	185	125	279	47	72	40	28	0	0	15	0	1	8
Kofleria	46	27	21	25	18	53	11	52	5	3	14	0	0	7	0	355	219	34	507	111	230	71	8	33	4	3	22	0	1	0
Desulfoglaeba	40	77	70	5	38	18	0	2	0	2	3	5	0	0	0	220	272	298	69	172	274	5	0	0	10	9	144	0	1	4
Gaiella	34	68	78	33	16	45	0	2	0	0	11	0	0	0	0	50	97	95	494	301	315	19	1	0	0	0	0	0	0	0
Methyloversatilis	55	163	160	144	95	134	66	102	128	0	0	0	0	0	0	101	170	338	17	406	148	63	113	19	0	0	0	0	0	0
Ohtaekwangia	0	0	0	0	0	1	0	0	0	35	0	2	0	0	0	378	113	1	601	43	0	117	20	5	6	1	60	0	1	0
Alterococcus	537	212	504	1103	321	735	3	23	7	1	0	4	0	0	0	129	103	493	2	99	188	3	1	5	22	1	289	2	2	1
Armatimonadetes_gp5	11	13	34	58	24	20	0	2	0	5	0	0	0	0	0	340	158	55	305	250	25	7	1	1	8	5	137	0	3	0
Solirubrobacter	3	67	37	20	44	219	0	6	1	3	13	0	0	14	1	44	93	2	991	76	10	31	0	0	0	2	15	0	0	2
Sphaerobacter	36	175	92	120	59	224	1	12	1	0	8	0	0	0	0	88	211	45	351	381	151	19	0	1	0	0	0	0	0	0
Oceanibaculum	636	460	538	201	202	81	0	0	0	18	1	23	0	1	0	159	295	83	3	165	232	0	0	0	2	6	238	0	8	0
Gemmata	37	14	36	31	42	85	0	3	0	0	15	3	0	0	0	321	148	22	307	92	90	31	4	0	2	2	7	0	0	0
Gracilimonas	1022	551	780	1056	699	275	9	84	5	17	57	4	0	31	3	8	34	414	0	85	275	0	0	0	5	4	87	1	2	9
Conexibacter	25	22	57	50	27	71	1	0	0	0	0	0	0	0	0	39	92	8	411	348	80	13	0	2	0	1	1	0	22	0
Phaselicystis	7	15	7	11	2	15	1	0	11	0	0	0	0	0	0	167	134	30	451	97	20	50	59	0	0	0	0	0	0	0
Gp7	2	4	2	0	2	2	0	0	0	35	19	47	0	0	0	90	293	108	242	122	59	7	0	1	0	0	0	0	0	0
Bacillus	59	211	110	128	518	239	7	27	25	8	18	1	0	0	0	81	165	53	84	297	265	6	0	7	0	1	5	0	0	0
Thermogutta	149	97	221	25	53	66	1	0	0	0	5	1	2	8	1	293	175	157	86	100	122	4	1	0	5	1	6	0	1	3
Porticoccus	25	16	63	5	5	19	0	1	0	3	0	10	0	0	0	39	36	120	3	248	102	31	184	125	0	5	46	0	0	1
Sphingomonas	24	36	38	2	12	26	1	2	1	1	13	0	0	4	0	152	227	37	270	176	14	18	7	21	0	2	0	0	0	0
Saccharibacteria_genera_incertae_sedis	246	153	108	38	34	31	1	6	7	0	11	0	1	3	2	71	254	210	23	130	198	11	5	7	2	0	1	0	5	0
Arenimonas	18	66	58	4	15	3	1	29	45	0	1	0	0	0	0	10	48	109	4	124	316	0	9	293	0	0	0	0	0	0
Fibrobacter	76	88	58	25	29	8	2	2	0	27	2	5	0	0	0	169	284	217	18	116	75	9	0	0	0	4	11	0	0	0
Porphyrobacter	4	2	14	6	2	0	4	1	5	0	0	0	0	0	0	186	68	23	420	69	7	77	17	20	0	0	0	0	0	0
Albimonas	64	371	215	335	110	1477	4	79	42	1	0	0	0	0	1	37	57	18	443	149	59	33	3	63	0	0	1	0	0	0
Rhodopirellula	123	63	86	147	41	100	1	4	2	40	1	0	0	0	0	146	121	89	151	199	108	9	8	7	1	2	5	0	4	1
Rubrobacter	5	36	17	7	15	165	0	2	2	0	0	0	0	0	0	11	32	1	694	52	4	39	0	1	1	0	1	0	7	0
Salisaeta	428	308	355	278	214	329	0	9	4	7	20	1	0	12	1	86	136	216	9	144	169	0	0	2	3	5	24	0	5	3
Albidovulum	80	36	13	129	48	47	0	5	0	1	0	68	0	0	1	44	96	127	128	92	230	5	0	5	10	0	27	0	0	0
Echinicola	8	23	17	2	10	28	0	4	19	13	0	0	0	0	0	27	28	316	0	177	221	0	0	11	15	2	24	1	8	0
Balneola	323	354	217	71	160	119	1	9	1	0	23	0	0	1	0	50	37	211	0	108	398	0	0	0	0	0	0	0	0	0
Nocardioides	0	8	3	0	0	3	0	0	2	3	1	0	0	0	1	4	20	18	297	39	37	287	48	19	0	2	20	0	2	0
Cellvibrio	34	27	20	66	74	8	50	115	32	3	1	0	0	0	0	24	29	300	18	53	138	5	9	86	23	34	60	9	3	1
Fulvivirga	2	16	37	11	13	83	16	39	14	3	2	0	0	0	0	72	29	37	252	133	46	22	25	174	0	0	0	0	0	0
Iamia	26	95	37	21	18	135	0	0	6	0	2	0	0	0	0	31	38	14	458	143	69	22	0	6	0	0	0	0	0	0
Gp3	24	35	29	3	11	15	0	3	1	0	0	0	0	0	0	93	50	160	250	90	111	23	0	0	2	0	1	0	1	0
Amaricoccus	22	56	70	48	39	325	2	27	16	0	0	0	0	0	0	41	45	16	390	61	38	30	0	107	0	0	0	2	0	0
Hydrogenophaga	0	1	2	4	0	0	6	33	0	14	0	1	0	0	0	5	0	0	112	2	9	410	50	58	11	4	21	0	8	0
Solitalea	16	18	15	36	14	22	6	3	11	0	1	0	0	0	0	285	134	27	82	124	18	2	0	2	1	0	0	0	2	0
Marmoricola	0	4	1	1	1	1	0	0	0	0	6	1	0	3	0	9	4	0	530	6	0	58	1	1	3	0	0	1	1	50
Micromonospora	0	3	0	0	0	2	0	5	0	0	0	0	0	0	1	8	15	1	554	15	6	31	0	14	0	0	2	0	2	0
Singulisphaera	15	17	72	141	18	129	2	2	5	0	10	0	0	4	0	52	40	3	433	40	39	7	2	2	6	0	3	0	3	2
Adhaeribacter	0	0	8	1	0	1	9	1	21	1	0	1	0	0	0	32	9	1	313	0	3	8	1	268	0	0	3	0	3	3
Aminobacter	27	46	20	166	71	46	111	535	113	2	11	0	0	6	0	39	37	27	144	128	151	4	31	52	1	0	9	0	1	1
Poribacteria_genera_incertae_sedis	128	57	52	1	10	2	0	0	0	1	0	0	0	0	0	272	244	72	0	4	15	0	0	0	22	1	3	0	5	0
Haliangium	88	86	61	57	34	70	2	2	0	66	0	0	0	0	0	155	181	157	11	60	67	1	0	1	0	0	0	0	0	0
Gp5	10	22	27	3	4	0	0	0	0	0	0	0	0	0	0	64	66	407	1	22	70	0	0	0	0	0	0	0	0	0
Chelatococcus	28	46	65	80	26	223	16	47	36	1	10	1	0	4	2	10	11	5	357	35	12	16	6	94	3	3	25	0	4	5
Paracoccus	1	5	82	16	95	3	52	139	94	0	5	0	0	1	0	0	15	28	22	28	7	47	9	432	0	1	0	0	0	0
Nitrospira	56	50	40	33	25	41	1	2	0	0	15	1	0	8	0	38	76	189	118	76	60	5	0	0	0	1	0	0	0	0
Blastocatella	0	0	0	0	1	0	0	0	0	3	0	0	1	0	1	70	63	2	342	25	1	65	0	0	0	0	0	0	11	0
Phaeodactylibacter	17	42	23	0	4	0	0	3	0	0	0	0	1	0	0	52	192	214	0	34	84	0	0	0	0	0	1	0	0	0
Thioprofundum	70	61	62	86	30	159	0	10	3	1	5	3	4	4	3	74	37	197	5	100	126	0	0	0	2	2	6	0	1	0
Minicystis	26	39	126	82	28	88	4	10	6	2	11	0	0	8	1	133	109	53	14	140	32	4	1	12	11	2	2	0	0	1
Chiayiivirga	6	8	14	3	1	1	5	2	8	0	5	1	0	7	0	217	88	27	40	48	15	15	5	42	0	1	2	0	0	2
Desulfuromonas	177	261	300	789	612	788	0	49	4	25	57	1	1	31	0	25	101	55	39	105	57	2	0	0	1	2	32	0	4	1
Devosia	4	26	9	1	7	6	4	2	0	0	0	0	0	0	0	67	39	30	105	122	53	33	8	34	0	0	0	0	0	0
Haloactinopolyspora	1	7	3	2	1	7	0	4	0	9	4	0	0	0	0	41	52	2	198	113	56	15	1	1	0	0	0	0	1	1
Parcubacteria_genera_incertae_sedis	113	69	83	48	28	68	0	2	1	0	1	0	0	0	0	60	69	243	2	31	17	0	0	0	26	3	9	1	15	4
Aliifodinibius	365	293	252	431	191	367	0	23	5	28	1	3	0	1	0	14	17	104	0	95	111	0	0	0	0	0	126	0	2	0
Isoptericola	4	47	12	0	11	2	6	2	20	2	7	0	0	10	0	16	26	8	70	86	125	24	24	72	1	0	0	0	3	0
Deferrisoma	186	240	348	118	52	9	2	0	3	56	0	0	0	0	0	22	9	300	4	3	113	0	0	0	0	0	5	0	0	0
Gimesia	70	19	68	34	26	46	0	0	1	0	2	0	0	0	0	83	47	131	44	13	120	1	0	0	1	0	0	0	1	0
Thermomarinilinea	34	239	141	0	7	1	0	0	1	0	1	0	0	0	0	33	85	146	13	3	150	3	0	0	1	0	6	0	1	0
Polyangium	4	30	14	10	10	78	1	7	5	1	0	33	0	0	0	12	20	2	238	36	52	23	0	1	0	0	20	0	0	0
Rhodovibrio	6	7	3	6	1	8	0	0	0	24	0	2	0	0	0	111	67	90	3	31	110	1	0	0	0	2	16	0	4	0
Pseudonocardia	0	0	0	1	0	0	0	0	0	42	0	0	0	0	0	3	1	0	390	14	0	14	0	0	0	0	6	0	0	0
Litorilinea	35	120	35	40	41	105	0	3	0	2	1	0	0	1	3	19	43	19	81	73	163	16	0	0	0	0	0	0	1	1
Luteimonas	0	0	2	0	2	0	2	3	0	0	3	0	0	2	0	44	22	9	156	8	1	73	0	91	1	0	3	0	1	0
Litoribacter	28	56	119	10	7	148	33	7	78	2	14	1	0	12	0	26	22	40	40	117	27	0	0	95	2	0	5	0	0	1
Methylohalomonas	382	129	227	346	84	19	1	9	0	0	18	0	0	1	1	98	41	171	0	3	59	0	0	0	1	2	0	0	2	1
Pontibacter	0	3	5	2	0	6	2	3	3	0	3	0	0	1	0	36	18	21	227	24	4	34	0	16	0	0	0	0	4	1
Rubrivirga	182	156	186	242	84	861	0	9	17	25	12	1	0	8	1	40	44	22	18	160	2	1	2	10	3	2	50	0	7	2
Sandaracinus	91	49	38	116	24	150	3	0	7	51	1	1	0	1	0	61	74	19	78	69	20	29	27	3	0	0	0	0	0	0
Thiococcus	1	24	26	2	8	1	0	2	0	0	0	0	0	0	0	0	0	98	0	5	279	0	0	0	0	0	0	0	0	0
Pseudohongiella	19	7	36	1	1	6	0	2	0	0	7	1	0	13	0	288	22	4	2	11	13	0	2	1	0	1	6	0	2	0
Gp1	1	3	2	3	1	0	0	0	0	0	1	0	1	0	0	24	26	261	2	15	35	0	0	0	0	0	3	0	2	1
Bauldia	0	4	2	0	4	0	0	0	0	0	0	0	0	0	0	34	168	8	16	77	42	0	0	0	1	0	1	0	1	0
Plesiocystis	77	38	25	93	32	108	2	3	1	8	0	10	0	1	0	86	108	18	22	49	11	5	1	0	9	5	21	0	0	0
Streptomyces	1	9	1	0	0	7	0	3	1	1	0	0	0	0	0	26	5	1	44	48	14	40	119	13	0	0	32	0	0	0
Nitrincola	47	19	28	29	24	33	0	0	1	1	11	0	0	5	1	0	12	66	0	0	231	0	0	0	1	2	1	0	0	2
Azoarcus	1	10	2	0	0	15	11	10	17	0	3	0	0	0	0	62	6	6	13	4	168	3	29	34	0	0	0	0	0	0
Labilithrix	1	2	1	5	0	5	0	0	0	0	0	0	0	0	0	94	38	15	66	28	5	74	4	0	0	0	0	0	0	0
Archangium	0	1	0	0	0	0	0	0	0	0	6	0	0	3	0	13	2	1	187	8	95	3	4	1	0	0	1	0	0	0
Aquiflexum	16	12	15	35	6	28	1	2	0	0	1	0	0	0	0	173	36	22	0	54	29	0	0	2	0	0	0	0	0	0
Oceanisphaera	0	2	0	0	2	0	0	0	0	1	0	1	0	0	0	42	37	83	1	2	134	0	0	0	1	0	0	0	13	0
Pseudofulvimonas	0	1	0	0	0	0	0	0	0	0	1	0	0	0	0	81	47	4	24	76	50	0	0	16	0	0	0	0	0	0
Spiribacter	22	136	88	50	38	19	0	5	0	4	7	0	0	0	0	0	0	42	7	5	179	0	0	0	9	6	38	1	0	0
Wandonia	13	24	43	86	27	254	2	9	1	0	0	0	0	0	0	45	84	20	0	105	17	6	7	9	0	0	0	0	0	0
Spartobacteria_genera_incertae_sedis	29	20	39	27	18	63	0	1	2	9	0	0	0	0	0	26	26	13	116	57	12	17	0	3	4	1	5	0	10	0
Balneatrix	118	4	7	10	51	0	0	0	0	0	11	0	0	3	0	24	43	152	0	6	48	0	0	0	0	1	0	0	0	0
Methylocystis	3	3	1	1	0	11	0	1	1	0	1	0	0	0	0	15	28	34	138	37	27	4	1	1	0	0	1	0	0	0
Steroidobacter	0	0	0	0	0	0	0	0	0	0	0	30	0	0	0	12	17	0	201	5	0	16	4	0	0	0	0	0	1	0
Owenweeksia	154	115	136	40	39	61	0	1	0	0	2	0	0	0	0	3	1	171	0	0	102	0	0	0	0	0	0	0	0	0
Enhygromyxa	1	7	8	3	4	21	0	1	0	0	1	0	0	1	0	55	37	14	33	58	66	2	0	4	1	0	0	0	7	0
Planctomicrobium	5	6	8	2	3	1	0	0	1	0	14	0	0	0	0	44	28	117	34	7	28	3	3	0	0	0	0	0	0	0
Methyloceanibacter	0	17	8	1	1	0	0	0	0	0	0	0	0	0	0	30	54	26	24	30	107	4	0	1	0	0	0	0	0	0
Actinotalea	2	8	26	1	0	41	8	0	37	2	0	0	0	0	0	3	0	3	107	6	10	9	1	102	0	0	32	0	0	0
Luteolibacter	2	4	12	13	2	0	0	1	1	29	0	0	0	0	0	63	25	29	7	43	37	18	25	17	1	0	1	0	2	0
Chryseolinea	0	0	0	2	0	0	0	0	0	0	0	0	0	1	0	82	5	5	95	0	1	40	22	1	0	0	1	0	6	0
Tepidamorphus	32	90	37	56	31	24	2	9	0	1	0	0	0	0	0	38	77	62	17	43	20	1	0	0	0	0	0	0	0	0
Gemmobacter	4	15	6	0	30	0	0	25	1	0	3	0	0	0	0	7	27	35	14	32	111	18	0	1	1	0	0	0	5	0
Geodermatophilus	0	0	0	0	0	0	0	1	0	2	0	1	0	0	0	3	9	0	178	38	7	8	0	2	0	0	8	0	0	0
Vitellibacter	0	0	0	0	0	0	0	0	0	0	1	0	0	2	1	56	74	42	0	19	54	0	0	0	2	0	0	0	1	0
Candidatus Hydrogenedens	99	30	67	70	32	14	0	2	0	2	0	0	0	0	0	34	18	97	1	61	26	1	0	0	3	1	7	0	1	0
Pelagicoccus	72	15	57	113	40	97	0	4	0	2	2	0	0	0	0	23	17	71	1	45	53	3	4	25	0	0	1	0	2	0
Zavarzinella	0	1	0	0	2	1	2	0	2	0	0	0	0	0	0	13	21	0	204	2	0	3	1	0	0	0	0	0	1	0
Pseudomonas	3	0	9	5	0	15	122	15	87	1	3	0	0	3	3	33	7	4	2	15	9	12	9	119	0	0	6	0	1	4
Pelagibacterium	0	2	4	0	1	0	13	31	106	0	0	0	0	0	0	10	9	7	4	54	22	10	47	66	0	0	1	0	0	0
Kocuria	0	0	1	0	0	0	5	0	2	2	5	0	0	8	0	7	3	0	171	6	6	18	0	5	0	0	1	0	0	0
Gp4	0	0	0	0	0	0	0	0	1	2	0	0	0	0	0	2	3	135	58	7	2	6	0	0	2	0	11	0	0	0
Ornithinicoccus	0	0	0	2	0	0	0	0	0	0	0	0	0	0	0	3	0	0	201	3	0	5	0	0	1	0	7	0	3	0
Chondromyces	13	10	12	0	5	11	2	0	0	1	1	0	0	0	0	14	21	41	85	12	21	14	4	1	0	1	1	0	6	0
Skermanella	0	1	0	0	3	1	0	1	0	0	0	0	0	0	0	5	6	0	133	20	5	25	0	0	12	12	0	0	0	0
Rhizocola	0	0	0	5	0	8	0	2	1	0	0	0	0	0	0	12	17	1	92	70	15	0	0	1	1	0	1	0	5	1
Microvirga	0	2	0	2	0	1	0	0	0	0	0	0	0	0	0	1	6	0	184	3	0	18	0	1	1	0	0	0	0	0
Lysobacter	0	0	0	0	0	0	0	1	0	1	1	0	0	1	0	172	2	2	8	9	5	0	0	6	5	2	0	0	0	1
Thiogranum	4	0	1	0	0	0	0	0	0	4	3	0	0	0	0	31	12	133	0	1	26	0	0	0	1	0	0	0	1	0
Nitrospirillum	2	12	5	2	4	17	0	1	0	0	0	7	0	0	0	17	19	0	95	45	0	2	0	0	6	0	12	1	0	0
Rhodoplanes	4	6	3	0	1	2	0	0	0	1	1	0	0	3	2	13	13	20	105	19	13	1	0	0	3	4	1	3	0	2
Povalibacter	0	0	0	0	2	5	0	0	0	0	1	1	0	0	1	11	13	0	146	2	5	4	0	0	0	0	17	0	2	0
Puniceicoccus	209	33	120	262	77	275	1	3	3	8	10	3	0	16	0	41	10	63	0	20	8	0	0	0	1	0	22	1	3	4
Phenylobacterium	0	0	0	0	0	0	1	0	0	0	2	0	0	0	1	93	24	16	35	16	0	3	5	0	0	0	0	0	0	0
Alkalimonas	47	57	5	1	126	0	3	0	16	0	0	0	0	0	0	0	25	64	0	16	58	0	0	1	0	3	21	0	3	1
Sporolactobacillaceae_incertae_sedis	9	26	28	41	40	44	32	1	101	1	0	0	0	1	0	1	16	23	5	6	56	0	0	58	0	1	17	1	3	0
Hyphomicrobium	0	0	0	0	0	0	0	0	0	0	0	0	0	1	0	3	20	9	88	38	19	7	0	0	0	0	0	0	2	0
Anaeromyxobacter	20	21	11	12	7	22	0	3	3	0	5	0	0	0	4	21	17	19	79	23	9	2	0	0	2	0	1	0	1	1
Thermasporomyces	290	154	153	191	120	78	0	5	1	0	2	0	0	0	0	2	24	47	0	30	76	0	0	0	0	0	2	0	0	0
Blastococcus	1	5	1	0	3	8	0	2	1	0	3	0	0	0	0	7	7	0	130	12	4	13	0	4	0	0	0	0	0	0
Thermoanaerobaculum	0	2	0	2	0	0	0	0	0	1	0	0	0	1	0	9	10	15	85	36	12	2	0	0	0	0	0	0	10	0
Agromyces	1	3	2	0	0	0	0	0	0	0	4	0	0	2	0	1	5	1	72	1	1	89	0	0	0	0	2	0	0	0
Candidatus Koribacter	24	33	16	36	21	15	0	3	0	0	0	1	0	0	0	29	39	14	0	68	9	0	0	0	1	1	8	0	1	0
Flavisolibacter	0	2	0	0	0	0	0	0	0	0	0	0	0	0	0	1	8	0	129	0	0	29	0	0	0	0	0	0	1	0
Kallotenue	4	3	6	4	1	33	0	0	0	0	0	0	0	0	0	8	1	0	121	20	0	7	0	0	0	0	10	0	0	0
Ulvibacter	0	0	1	0	0	0	0	0	0	1	1	0	0	1	0	2	42	0	0	110	5	0	0	0	0	0	0	0	0	0
Phaeocystidibacter	6	11	6	2	4	1	2	1	2	0	0	0	0	1	0	12	7	16	23	80	16	0	0	0	1	0	0	0	0	0
Rubricoccus	0	9	5	0	4	1	0	0	0	0	0	0	0	0	1	7	2	6	124	1	1	0	0	0	1	2	5	0	3	1
Ornithinimicrobium	1	2	4	0	0	15	0	1	0	0	0	0	0	0	0	2	2	0	118	3	3	7	0	16	0	0	0	0	1	0
Aquipuribacter	0	2	7	1	2	0	1	1	5	0	3	1	0	0	1	0	2	0	57	8	3	4	0	70	0	0	0	0	0	0
Ornatilinea	0	14	3	0	9	304	0	0	0	0	0	1	0	0	1	10	13	10	53	32	15	8	1	1	0	0	0	0	0	0
Actinomycetospora	0	2	1	1	0	2	0	0	0	0	0	1	0	0	4	2	3	0	125	2	1	4	0	1	0	0	0	0	1	0
Parablastomonas	0	0	0	0	0	0	0	0	0	0	0	0	0	0	8	0	0	0	1	0	0	129	0	0	3	1	0	0	0	1
Pseudolabrys	0	6	2	0	0	1	0	0	0	2	0	3	0	0	0	20	42	5	16	15	33	0	1	0	0	0	0	0	0	0
Planctopirus	49	15	47	106	26	32	1	1	2	2	0	0	0	0	0	15	18	45	0	5	8	0	0	0	41	0	0	0	0	0
Nitrosospira	0	2	5	0	0	0	0	0	0	0	1	0	0	0	0	10	18	33	8	57	4	0	0	0	1	0	0	0	0	0
Flexithrix	1	3	4	1	12	0	2	23	1	1	0	0	0	0	0	18	5	15	0	32	34	0	7	20	0	0	0	0	0	0
Thermoflavifilum	2	3	5	0	3	1	0	0	0	0	1	0	0	8	0	3	28	53	0	0	36	0	0	0	0	0	0	0	0	1
Nitrosococcus	15	69	40	58	30	224	0	11	0	7	8	1	0	6	0	7	12	0	52	15	23	1	0	0	0	0	4	0	0	0
Planosporangium	0	0	0	7	0	3	0	0	1	0	1	0	0	0	0	1	1	13	102	2	8	0	0	0	0	0	1	0	0	0
Roseomonas	2	2	5	3	1	12	0	0	1	0	0	0	0	0	0	11	3	2	87	2	0	20	0	1	1	0	0	0	0	0
Rhizobium	1	0	0	0	0	0	37	9	0	0	0	0	7	10	0	0	0	0	17	1	1	26	0	63	0	0	0	0	0	0
Schlesneria	128	28	96	30	24	21	0	1	0	2	3	1	0	1	4	17	29	20	8	9	29	0	0	0	2	0	0	0	1	0
Alkaliphilus	21	63	33	164	46	437	0	7	4	0	2	1	0	0	0	0	8	3	11	6	15	0	0	0	23	1	48	1	2	2
Catelliglobosispora	0	1	85	11	1	16	0	7	1	0	1	0	0	3	0	26	22	5	34	21	3	0	0	0	0	2	2	0	2	1
Delftia	0	0	0	0	0	0	0	0	0	2	0	0	0	0	0	119	0	0	0	0	0	0	1	0	1	0	0	0	1	0
Mycobacterium	1	0	0	0	0	1	0	0	0	0	0	8	0	0	0	4	6	0	83	5	5	3	1	0	0	0	0	0	2	0
Imperialibacter	1	0	3	7	1	108	3	0	10	0	4	0	0	0	0	0	0	0	1	0	1	0	0	106	1	0	0	0	0	2
Belliella	1	3	4	0	0	0	0	0	0	0	0	0	0	0	0	5	19	58	0	7	13	0	0	0	0	0	0	3	7	2
Byssovorax	5	9	6	7	4	5	0	0	0	1	0	0	0	0	0	16	23	9	13	36	2	11	0	0	1	2	0	0	0	0
Afifella	2	7	8	3	3	1	0	0	0	0	0	0	0	0	0	1	2	17	93	0	0	0	0	0	0	0	0	0	0	0
Nitratireductor	3	20	35	29	5	8	25	82	28	11	0	0	0	0	0	17	12	1	11	32	8	0	0	5	3	1	21	0	1	0
Massilia	0	0	0	0	0	0	1	0	0	0	0	0	0	0	0	0	1	0	0	1	1	2	0	107	0	0	0	0	0	0
Novosphingobium	0	0	0	0	2	1	0	0	1	0	0	0	0	0	0	4	4	0	3	5	0	74	1	10	0	0	8	0	0	0
Ensifer	4	34	0	2	12	0	13	0	31	0	0	1	0	0	13	9	1	5	22	20	1	25	0	0	3	0	1	0	4	0
Pseudenhygromyxa	2	3	1	1	4	2	0	4	0	2	0	0	0	0	0	12	23	4	22	13	8	4	0	11	4	0	4	0	0	0
Myxococcus	1	0	4	5	2	1	0	0	1	2	0	0	0	1	0	2	3	0	37	7	46	2	0	5	1	0	0	0	0	0
Magnetospira	34	22	15	7	8	9	0	0	0	1	1	0	0	0	0	4	22	26	0	29	10	0	0	0	1	0	8	0	0	0
Gp15	0	0	0	0	0	0	0	0	0	0	2	0	0	0	2	3	3	66	0	0	16	0	0	0	0	0	1	0	0	0
Cerasicoccus	7	7	10	21	11	16	2	0	7	0	0	0	0	0	0	3	3	72	0	1	8	0	0	2	0	0	0	0	3	0
Rhizomicrobium	5	6	4	0	0	0	0	0	0	1	2	0	0	0	0	5	9	49	2	15	7	0	0	0	1	1	0	0	0	0
Tetrasphaera	0	0	1	0	0	0	0	0	0	0	0	0	0	0	0	1	2	0	79	1	0	3	0	1	3	0	0	0	0	0
Thermodesulforhabdus	0	0	0	0	0	0	0	0	0	0	2	0	0	2	0	0	0	81	0	0	5	0	0	0	0	0	0	0	0	0
Constrictibacter	14	14	15	13	5	16	0	0	0	0	1	0	0	0	0	27	6	5	12	28	7	2	0	0	0	0	1	0	0	0
Jahnella	0	4	3	4	1	2	0	0	0	0	1	0	0	0	0	9	11	10	36	2	1	18	1	0	0	0	0	0	0	0
Salinibacter	28	13	11	12	8	3	0	0	0	0	0	0	0	0	0	19	8	24	0	13	6	0	0	0	0	0	0	1	12	4
Anaerobacillus	36	44	55	14	17	41	0	10	4	2	3	6	2	6	4	6	2	10	16	10	18	0	0	1	2	0	0	0	0	0
Thiofaba	1	8	4	0	0	0	0	2	0	0	1	0	0	0	1	0	1	80	0	1	0	0	0	0	1	0	0	0	1	0
Lunatimonas	0	0	0	0	0	0	0	0	0	0	1	0	0	0	2	77	0	0	0	1	0	0	0	0	3	0	0	0	2	0
Silanimonas	1	0	0	1	0	0	3	6	2	1	0	0	0	0	1	4	3	0	1	0	5	19	2	49	1	0	0	0	0	0
Aquicella	0	1	5	1	0	2	0	0	0	0	0	0	0	0	0	12	29	32	0	1	8	2	0	0	0	0	0	0	0	0
Thiorhodospira	0	0	2	1	0	0	0	0	0	6	0	0	0	0	0	13	10	0	45	11	0	1	0	0	0	0	0	0	4	0
Cesiribacter	0	0	0	0	0	0	0	0	0	0	1	0	0	0	0	18	4	2	36	0	0	7	0	8	0	1	7	0	0	0
Caldilinea	0	0	0	0	0	0	0	0	0	0	0	0	0	0	0	6	17	1	29	19	2	1	0	0	0	0	0	0	4	5
Blastochloris	2	6	1	3	3	4	0	0	0	0	0	0	0	0	0	1	6	2	34	12	19	6	0	0	0	0	2	0	1	0
Glycomyces	1	52	0	1	8	3	0	16	4	0	0	0	0	0	0	5	12	0	2	37	3	3	18	2	0	0	0	0	0	0
Longilinea	0	3	0	0	5	4	0	0	1	0	0	0	0	0	0	6	14	1	35	8	0	6	1	0	0	3	2	1	0	4
Salinarimonas	2	5	5	11	4	40	1	0	1	0	4	2	1	2	1	1	16	0	7	37	7	0	0	0	2	0	0	0	0	0
Parachlamydia	25	17	20	19	15	43	0	0	1	0	0	0	0	0	0	5	10	12	8	4	21	1	2	0	0	0	0	0	15	1
Thauera	0	1	1	0	1	217	2	3	3	0	1	6	0	0	0	3	2	0	1	0	0	41	0	11	0	0	13	0	0	0
Maricaulis	0	5	7	0	0	0	0	0	0	0	0	0	0	0	0	7	24	26	0	7	14	0	0	0	0	0	0	0	0	0
Rhodomicrobium	1	0	0	0	0	0	0	0	0	1	0	0	0	0	0	0	0	0	68	7	0	1	0	0	0	0	0	0	0	0
BRC1_genera_incertae_sedis	2	4	5	0	2	35	1	1	0	0	1	0	0	0	0	7	14	12	16	4	17	3	0	1	0	0	0	0	0	0
Ectothiorhodosinus	20	6	8	10	1	10	0	0	1	0	0	0	0	0	0	1	1	59	0	0	0	0	0	1	4	0	9	0	0	0
Mongoliicoccus	18	62	65	17	13	386	0	9	5	1	3	0	0	2	0	2	0	10	1	15	16	0	0	6	2	1	14	0	1	1
Roseivirga	0	4	1	0	3	0	0	0	0	0	0	0	0	0	0	1	6	34	0	0	28	0	0	5	0	0	0	0	0	0
Catalinimonas	2	4	7	0	2	1	2	0	1	1	0	0	0	0	0	1	0	5	0	1	1	0	0	64	0	0	0	0	0	1
Cellulomonas	0	0	0	0	0	0	6	0	0	0	0	0	0	9	0	0	0	0	60	0	0	3	0	1	0	0	0	0	0	0
Ramlibacter	0	0	0	0	0	0	1	1	0	0	0	0	0	0	0	2	2	0	35	2	1	23	0	0	0	0	7	0	1	0
Bradymonas	33	30	30	51	42	305	0	2	2	0	5	1	0	4	2	3	4	9	0	5	30	0	0	0	1	2	2	0	3	1
Thermoflexus	13	24	12	7	4	3	0	0	0	1	0	0	0	0	6	5	6	21	2	18	10	0	0	0	0	0	0	0	3	0
Bdellovibrio	4	10	3	2	1	9	0	1	0	0	0	2	0	0	0	11	16	2	4	13	5	7	0	1	0	1	8	0	0	0
Marinimicrobium	4	45	32	34	35	16	36	79	103	0	4	0	0	0	0	0	0	34	0	0	30	0	0	0	0	0	0	0	0	0
Rubinisphaera	12	29	9	2	1	1	0	0	0	0	0	0	0	0	0	19	7	5	13	8	10	2	1	0	0	0	0	0	3	0
Actinoplanes	0	0	0	0	0	0	0	0	0	0	0	0	0	0	0	0	1	0	11	0	0	56	0	0	0	0	0	0	0	0
Pantoea	0	0	0	0	0	0	0	0	0	0	0	0	0	0	0	0	0	66	0	0	1	0	0	0	0	0	0	0	0	0
Roseibacillus	26	22	19	4	7	4	0	3	0	0	0	0	0	0	0	15	4	8	0	9	26	0	0	0	0	0	0	0	0	0
Amycolicicoccus	10	16	2	0	0	1	0	0	0	0	3	0	0	0	0	3	4	1	8	12	30	0	0	1	0	0	0	0	0	0
Nocardiopsis	1	3	2	0	0	0	6	23	73	0	0	1	0	1	0	0	0	0	1	12	26	3	2	6	7	0	1	0	1	0
Thiohalophilus	10	16	51	1	12	4	0	0	0	0	2	0	0	0	0	41	11	3	0	0	4	0	0	0	0	0	0	0	0	0
Simkania	3	8	14	1	3	3	0	0	0	0	0	0	0	0	0	35	4	11	0	0	1	0	0	0	0	0	1	4	5	0
Ornithobacterium	0	0	0	0	0	0	0	0	0	0	0	0	0	0	0	12	40	1	0	1	0	0	0	0	0	0	7	0	0	0
Cystobacter	1	37	1	7	1	31	0	0	8	0	2	0	4	2	0	2	0	0	37	5	2	1	0	4	1	0	0	0	0	0
Neochlamydia	8	9	5	3	2	2	0	0	0	0	0	0	0	0	0	15	15	4	1	1	21	1	0	0	0	0	0	0	0	0
Algiphilus	47	19	30	6	1	0	0	0	0	0	0	0	0	0	0	4	3	39	0	1	10	0	0	0	0	0	0	0	0	0
Herbaspirillum	0	0	1	0	1	1	10	12	9	0	1	0	0	0	0	0	0	0	5	4	12	5	1	29	0	0	0	0	0	0
Ferrithrix	0	1	1	5	1	0	0	0	0	2	0	0	0	0	0	10	23	0	1	19	0	0	0	0	1	1	0	0	1	1
Candidatus Anammoxoglobus	1	1	1	0	0	1	0	0	0	0	0	0	7	0	0	10	6	8	0	23	2	0	0	0	0	0	0	0	0	0
Thiohalomonas	3	9	6	6	8	62	0	2	35	0	0	0	0	0	0	1	1	5	1	3	27	0	0	4	6	2	3	0	2	0
Chryseobacterium	0	0	0	0	0	0	0	0	1	0	0	0	0	0	0	0	0	0	0	0	0	0	0	55	0	0	0	0	0	0
Lewinella	0	0	0	0	0	0	0	0	0	0	1	0	0	0	0	2	0	47	0	0	5	0	0	0	0	0	0	0	0	0
Azohydromonas	0	0	0	0	0	0	0	0	0	0	0	0	0	4	0	6	2	0	10	3	0	30	0	0	0	0	0	0	0	0
Rhodocytophaga	0	0	0	0	0	0	1	0	0	0	0	0	0	0	0	0	0	0	41	0	0	12	0	0	0	0	0	0	1	0
Fluviicola	0	0	0	0	0	0	0	1	0	1	2	0	0	0	1	7	25	10	0	3	0	5	0	0	0	0	1	0	0	0
Rubellimicrobium	1	0	0	0	0	0	0	0	0	0	0	0	0	0	0	0	1	0	22	0	1	26	0	3	0	0	0	0	0	0
Roseiflexus	0	0	0	0	0	0	0	0	0	0	0	0	0	0	0	1	1	0	47	1	0	3	0	0	0	0	0	0	0	0
Pseudohaliea	0	0	0	0	0	0	0	0	0	0	0	0	0	0	0	47	0	0	0	0	0	0	0	0	0	0	5	0	0	0
Vulcaniibacterium	0	0	0	0	0	0	0	0	0	0	0	0	0	0	0	4	10	0	17	1	0	17	0	1	0	0	1	0	0	0
Oscillochloris	0	2	0	1	0	0	0	0	0	0	2	0	0	0	0	0	0	0	40	3	0	5	0	0	0	0	0	0	0	0
Nocardia	1	1	0	0	0	0	0	0	0	0	0	0	0	3	0	3	1	0	11	13	17	0	0	0	0	0	0	0	2	0
Planomicrobium	0	0	0	0	0	6	0	0	13	0	0	0	0	0	0	0	3	0	6	2	1	3	0	31	0	0	0	0	3	0
Serratia	0	0	0	0	0	0	0	0	1	0	0	0	0	0	0	43	0	1	0	2	0	0	1	0	0	0	2	0	0	0
Angiococcus	0	0	0	0	0	0	0	0	0	0	0	0	0	0	0	0	1	0	47	0	0	0	0	0	0	0	0	0	0	0
Dethiobacter	15	23	69	121	78	301	0	0	1	11	0	1	0	0	0	1	0	0	0	0	0	0	0	0	4	1	40	0	0	0
Methyloligella	6	16	16	4	1	2	0	0	0	0	1	1	0	1	2	1	5	19	0	0	16	0	0	0	1	0	0	0	0	0
Arthrobacter	0	7	0	0	2	9	0	1	1	0	0	0	0	0	0	0	0	0	35	0	4	6	0	2	0	0	0	0	0	0
Pedomicrobium	0	0	0	0	0	0	0	0	0	0	0	0	0	2	0	8	3	3	1	8	20	1	0	0	0	0	0	0	1	0
Ardenticatena	1	9	5	2	3	1	0	0	0	0	0	0	0	0	0	3	2	19	9	3	10	0	0	0	0	0	0	0	0	0
Labedella	0	0	0	0	0	0	2	1	2	0	0	0	0	0	0	4	2	0	33	2	0	0	0	2	2	0	0	0	0	0
Jonesia	0	0	0	0	0	0	1	0	7	0	0	0	0	0	0	0	0	0	0	0	0	0	0	39	0	0	0	1	4	1
Nannocystis	0	0	0	0	0	0	0	0	0	0	0	0	0	0	0	6	7	3	16	2	0	8	1	1	0	0	0	0	0	0
Calderihabitans	48	16	12	12	12	10	0	0	0	2	10	4	0	0	0	1	0	23	0	2	3	0	0	0	0	0	0	0	0	0
Mesorhizobium	0	3	2	0	0	3	0	0	1	0	3	0	0	0	0	7	0	0	22	5	0	3	3	0	0	0	0	0	0	0
Kineosporia	0	0	0	0	0	0	0	0	0	0	0	0	0	0	0	0	0	0	38	0	0	0	0	0	1	1	3	0	0	0
Phyllobacterium	0	0	0	0	0	0	0	0	0	0	1	1	0	0	0	5	2	2	8	1	7	9	1	2	1	0	1	0	0	0
Limnobacter	0	0	1	0	0	0	0	0	0	0	0	0	1	1	3	0	1	0	28	3	1	3	0	0	0	0	0	0	0	0
Thermosulfidibacter	14	7	16	1	2	1	0	0	0	1	0	0	0	1	0	1	1	34	0	0	2	0	0	0	0	0	0	0	1	0
Portibacter	0	0	1	0	0	0	0	0	0	0	0	0	0	0	0	0	4	29	3	0	4	0	0	0	0	0	0	0	0	0
Coxiella	8	3	3	4	1	0	0	0	0	0	0	0	0	2	0	2	6	9	2	14	3	0	0	0	0	0	0	0	0	0
Belnapia	0	1	0	0	1	1	0	2	0	0	1	0	0	0	0	1	1	0	28	2	0	4	0	1	0	0	0	0	0	0
Microbacterium	0	6	0	0	0	0	0	0	0	0	0	0	1	0	0	0	2	0	25	4	1	1	0	1	3	0	0	0	0	0
Fodinicurvata	0	0	0	0	0	0	0	0	0	0	0	0	0	0	0	8	0	11	8	6	1	0	0	1	0	2	1	0	0	0
Chelativorans	4	1	1	1	0	3	1	5	141	0	0	0	0	0	0	2	7	4	10	4	5	1	2	0	0	0	2	0	0	0
Desulfovirgula	147	62	194	113	75	104	0	1	1	5	2	1	0	0	0	0	2	9	0	12	8	0	0	0	0	0	1	1	0	0
Geothermobacter	5	27	16	31	32	22	0	3	0	0	0	1	0	0	0	6	1	14	1	3	6	3	0	0	0	0	0	0	0	0
Methyloparacoccus	0	3	2	0	0	0	0	0	0	0	0	1	0	0	0	22	1	4	0	2	3	0	0	0	0	1	0	0	1	0
Bacteroides	0	3	5	0	0	0	0	0	0	0	0	0	0	0	0	6	8	2	7	2	0	1	4	3	0	0	0	0	0	0
Pyrinomonas	0	0	0	0	0	0	0	0	0	0	0	0	0	0	0	2	0	0	27	0	0	4	0	0	0	0	0	0	0	0
Flavobacterium	1	0	1	0	1	1	0	1	0	0	1	0	0	2	0	3	3	1	1	0	6	5	0	9	0	0	0	0	0	0
Legionella	3	11	9	7	1	2	0	0	0	0	0	1	0	0	0	1	7	4	0	7	10	0	0	0	0	0	0	0	0	0
Paenibacillus	1	2	5	3	2	6	3	0	5	0	0	0	0	0	0	4	3	0	15	3	5	0	0	0	0	0	0	0	0	0
Aquabacterium	0	1	0	1	0	0	5	0	5	0	0	0	0	1	0	23	2	0	1	0	0	3	0	0	0	0	0	0	0	0
Kineococcus	0	0	0	0	0	0	0	0	2	0	0	0	0	1	0	1	0	0	0	1	2	1	0	21	0	1	2	0	0	0
Brevifollis	0	0	0	0	0	0	0	0	0	0	0	0	2	2	0	16	10	0	0	0	0	0	0	0	0	0	0	0	0	0
Nesterenkonia	0	0	25	0	1	7	11	0	77	3	1	1	0	5	3	0	0	0	0	0	3	0	0	16	0	0	0	0	0	0
Halochromatium	4	6	3	1	0	0	0	0	0	0	0	0	0	0	0	1	1	8	0	0	19	0	0	0	0	0	0	0	0	0
Elioraea	0	1	0	0	0	0	0	0	0	0	0	0	0	0	0	14	2	4	0	1	4	0	0	0	0	0	4	0	0	0
Acidovorax	0	1	0	0	0	0	25	0	0	0	0	0	0	0	0	1	1	0	1	0	0	25	0	0	0	0	0	0	0	0
Rhodonellum	1	1	0	0	0	0	0	0	0	1	0	0	0	0	0	1	0	2	8	16	1	0	0	0	0	0	0	0	0	0
Thiobacter	0	0	0	0	0	0	0	0	0	1	0	0	0	0	1	0	1	21	0	0	5	0	0	0	0	0	0	0	0	0
Salinispirillum	5	2	8	8	30	9	12	1	1	0	3	2	1	2	0	0	0	7	0	0	9	0	0	3	0	0	0	0	0	0
Altererythrobacter	0	3	15	1	1	3	1	1	4	0	1	0	0	0	0	1	0	1	1	6	0	3	1	11	0	0	2	0	0	0
Parvibaculum	0	0	0	0	0	0	0	0	0	4	0	0	0	0	0	17	3	4	0	2	1	0	0	0	0	0	0	0	0	0
Rubritepida	0	2	0	0	0	0	0	0	0	0	0	0	0	0	0	0	4	0	18	1	0	3	0	0	0	0	0	0	0	0
Smaragdicoccus	1	6	0	0	0	1	0	0	0	0	0	0	0	0	0	1	7	0	3	7	6	0	0	0	1	0	0	0	0	0
Aureitalea	0	0	0	0	0	0	0	0	0	1	0	0	0	0	1	22	0	0	0	0	2	0	0	0	0	0	0	0	0	0
Filomicrobium	0	0	0	0	0	0	0	0	0	0	0	0	0	1	0	1	0	0	21	0	1	1	0	0	0	0	0	0	0	0
Demequina	0	0	0	0	0	0	7	3	52	0	4	1	0	0	0	0	1	0	1	1	1	0	2	13	0	0	0	0	0	0
Halobacteriovorax	3	3	4	1	1	1	0	0	0	1	1	0	0	1	0	2	4	13	0	2	1	0	0	0	0	0	0	0	0	0
Jatrophihabitans	0	6	0	0	0	0	0	0	0	2	0	0	0	0	0	7	0	2	0	1	12	0	0	0	0	0	0	0	0	2
Saccharospirillum	19	1	1	21	9	8	25	24	3	0	0	0	0	0	0	0	0	1	0	0	22	0	0	0	0	0	0	0	0	0
Aggregicoccus	0	0	0	0	0	0	0	0	0	0	0	0	0	0	0	4	10	0	4	5	0	0	0	0	0	0	0	0	0	0
Salinirepens	0	0	0	0	0	0	0	0	0	0	0	0	0	0	0	0	0	22	0	0	0	0	0	0	0	0	1	0	0	0
Sporocytophaga	8	7	1	1	0	27	1	5	6	0	0	0	0	0	0	6	3	3	4	2	0	2	0	1	0	0	0	0	1	0
Cryptanaerobacter	2	1	3	0	1	3	0	0	0	0	0	0	0	0	0	0	1	2	0	1	4	0	3	8	1	2	0	0	0	0
Helicobacter	0	3	3	0	0	0	0	0	0	0	0	4	0	0	0	1	3	0	4	1	3	4	2	0	0	0	0	0	0	0
Exiguobacterium	0	0	0	0	0	0	0	0	0	0	1	0	0	1	0	0	0	0	0	2	0	2	0	16	0	0	0	0	0	0
Fimbriimonas	0	0	0	0	0	0	0	0	0	0	0	0	0	0	2	3	3	0	10	3	0	0	0	0	1	0	0	0	0	0
Rubrivivax	0	1	0	0	0	0	0	0	13	0	0	0	0	0	0	1	1	0	18	0	0	1	0	0	0	0	0	0	0	0
Aestuariispira	1	0	0	0	0	0	0	1	0	0	0	0	0	1	0	0	1	18	0	0	0	1	0	0	0	0	0	0	0	0
Dactylosporangium	0	0	0	0	0	0	0	0	0	0	1	0	0	0	0	1	0	0	16	0	0	3	0	0	0	0	0	0	0	0
Taibaiella	0	0	0	0	0	0	0	0	0	0	0	0	0	0	0	0	5	0	2	1	0	3	7	0	0	1	0	0	1	1
Glycocaulis	0	0	2	0	0	0	0	1	3	0	0	0	0	0	0	0	1	4	0	1	1	0	1	9	0	0	0	0	3	0
Segetibacter	1	2	0	1	0	0	0	0	0	0	0	0	0	0	1	4	7	0	8	0	0	0	0	0	0	0	0	0	0	0
Inquilinus	1	0	0	0	0	0	0	0	0	0	0	0	0	0	0	9	6	0	0	0	3	0	0	0	0	1	0	0	1	0
Indibacter	0	29	0	0	3	0	0	2	96	3	0	3	0	0	0	2	0	6	0	0	3	0	0	1	1	0	3	0	0	0
Aquimonas	0	0	1	0	0	0	0	2	0	0	0	0	0	0	0	0	0	0	0	0	0	15	1	3	0	0	0	0	0	0
Hyphomonas	0	0	2	1	0	0	0	0	0	0	2	0	0	0	0	9	8	0	0	0	0	0	0	0	0	0	0	0	0	0
Halioglobus	0	0	0	0	0	0	0	0	0	1	0	2	0	0	0	14	0	0	3	0	0	0	0	0	0	0	0	0	0	0
Alloprevotella	0	0	0	0	0	0	0	0	0	0	0	0	2	0	0	4	4	0	1	3	2	0	1	2	0	0	0	0	0	0
Sorangium	0	0	0	0	0	0	0	0	0	0	0	0	0	0	0	0	0	2	14	0	0	0	0	0	1	0	2	0	0	0
Haliea	0	0	0	0	0	0	0	0	0	0	0	3	0	0	0	9	7	0	0	0	0	0	0	0	0	0	0	0	0	0
Waddlia	15	17	11	15	7	7	0	0	0	1	0	0	0	0	0	3	2	2	0	1	7	0	1	0	0	0	2	0	0	0
Nitrosomonas	10	6	3	0	9	1	0	2	0	0	0	0	0	0	0	7	0	0	9	1	1	0	0	0	0	0	0	0	0	0
Rhizorhabdus	3	1	1	0	0	1	0	0	0	0	0	0	0	0	0	0	2	0	12	0	1	0	0	0	0	0	0	0	3	0
Ignavibacterium	0	1	0	0	1	0	0	0	0	0	0	0	0	0	0	1	7	0	9	0	0	0	0	0	0	0	1	0	0	0
Verrucosispora	0	0	0	0	0	0	0	0	0	0	0	0	0	0	0	0	1	0	3	1	0	13	0	0	0	0	0	0	0	0
Breoghania	0	0	0	0	0	0	0	0	0	3	0	0	0	0	0	7	11	0	0	0	0	0	0	0	0	0	0	0	0	0
Aquisalimonas	3	14	12	32	7	14	86	105	88	0	4	0	0	1	0	1	0	1	0	4	1	0	1	2	1	0	0	0	1	0
Nafulsella	1	6	0	0	1	4	8	0	23	1	0	0	0	0	1	0	0	1	0	0	1	0	0	14	0	0	0	0	0	0
Virgisporangium	0	0	0	0	0	0	0	0	0	0	0	0	0	0	0	0	0	0	16	0	0	1	0	0	0	0	0	0	0	0
Desulfocarbo	0	0	0	0	0	0	0	0	0	0	0	0	0	0	0	0	0	8	0	1	8	0	0	0	0	0	0	0	0	0
Sporolituus	0	0	0	0	0	0	0	0	0	0	0	0	0	0	0	0	1	0	0	14	0	0	0	0	0	0	2	0	0	0
Coraliomargarita	4	1	4	16	0	3	0	0	0	0	0	0	0	0	0	0	3	11	0	1	0	0	0	0	0	0	0	0	1	0
Verrucomicrobium	1	2	5	4	1	0	0	0	0	1	0	0	0	0	0	1	2	2	1	3	5	0	0	0	1	0	0	0	1	0
Dehalogenimonas	0	1	1	2	2	0	0	0	0	0	0	0	0	0	0	2	0	1	2	3	8	0	0	0	0	0	0	0	0	0
Jiangella	0	1	0	0	0	0	0	0	0	0	1	0	0	0	0	3	1	1	0	1	9	0	0	0	0	0	0	0	0	0
Enterobacter	0	0	0	0	1	0	0	0	0	0	0	0	0	0	0	0	0	0	1	0	0	14	0	0	0	0	0	0	1	0
Microlunatus	0	0	0	0	0	0	0	0	0	1	0	0	0	0	0	0	0	0	16	0	0	0	0	0	0	0	0	0	0	0
Dongia	0	0	0	0	0	0	0	0	0	0	1	0	0	0	0	7	8	0	0	0	0	0	0	0	0	0	0	0	0	0
Modestobacter	0	0	0	0	0	0	0	0	0	0	0	0	0	0	0	0	0	0	3	1	0	1	0	9	0	0	1	0	1	0
Pacearchaeota Incertae Sedis AR13	2	4	15	10	1	1	0	0	0	0	0	0	0	1	1	3	1	4	0	1	1	0	0	0	0	0	0	1	0	2
Fodinibius	0	4	1	0	0	0	0	0	0	0	1	0	0	0	0	3	3	6	0	0	2	0	0	0	0	0	0	0	0	0
Desertibacter	0	0	0	0	0	2	0	0	0	3	0	0	0	0	0	5	2	0	5	3	0	0	0	0	0	0	0	0	0	0
Amorphus	0	0	0	0	0	0	0	0	0	0	0	0	0	0	0	0	1	9	2	0	3	0	0	0	0	0	0	0	0	0
Amycolatopsis	0	0	0	0	0	0	0	0	0	0	0	0	0	0	0	0	0	0	0	13	2	0	0	0	0	0	0	0	0	0
Phycicoccus	0	0	0	0	0	0	1	0	0	0	0	0	0	0	0	0	0	0	13	0	0	0	0	0	0	0	0	1	1	0
Flavitalea	0	0	0	0	0	0	0	0	0	0	0	0	0	0	0	1	2	2	7	0	0	1	0	0	0	1	0	0	0	1
Tistlia	2	3	3	20	4	6	0	0	1	4	0	0	0	0	0	1	8	0	0	1	3	0	0	0	1	0	0	0	0	0
Gelria	2	10	7	1	5	5	0	0	0	0	0	0	0	0	0	0	2	7	0	2	3	0	0	0	0	0	0	0	0	0
Bellilinea	0	2	0	0	0	19	0	0	0	0	0	0	0	0	0	2	2	2	0	4	3	0	0	0	0	0	1	0	0	0
Barnesiella	0	3	4	0	0	0	0	0	0	0	0	0	0	0	0	0	0	0	0	0	0	2	5	4	3	0	0	0	0	0
Krasilnikovia	0	0	0	0	0	0	0	0	0	1	0	0	0	0	0	0	0	0	14	0	0	0	0	0	0	0	0	0	0	0
Terrimicrobium	1	7	7	17	5	51	0	2	1	0	0	0	0	0	0	2	1	0	2	3	1	1	0	0	2	0	0	0	1	0
Vampirovibrio	4	4	3	1	1	3	0	0	0	0	0	1	0	0	0	2	7	3	0	0	0	0	0	0	0	0	0	0	0	0
Peredibacter	2	2	4	3	1	2	0	0	0	0	0	0	0	0	0	3	1	3	1	3	0	1	1	0	0	0	0	0	0	0
Dietzia	3	0	0	0	0	2	8	0	0	2	0	0	0	0	0	0	0	0	1	1	0	0	0	11	0	0	0	0	0	0
Parabacteroides	0	1	1	0	0	0	0	0	0	0	0	0	0	0	0	2	1	2	1	1	1	0	2	1	0	0	0	0	2	0
Oceanococcus	0	0	0	0	0	0	0	0	0	2	0	0	0	0	0	0	0	13	0	0	0	0	0	0	0	0	0	0	0	0
Methylobacterium	0	0	0	0	0	0	0	0	0	1	0	1	0	0	0	1	1	0	0	3	1	2	0	4	0	0	0	0	0	0
Garciella	1	5	9	22	14	174	0	0	0	1	6	0	0	0	0	1	0	0	0	0	0	0	0	0	1	1	2	0	0	1
Loktanella	0	0	2	0	0	0	0	8	0	0	0	0	0	0	0	0	0	0	0	0	1	0	0	8	0	0	0	0	3	0
Ferruginibacter	1	1	0	0	0	0	0	0	0	2	0	0	0	0	0	4	5	0	0	3	0	0	0	0	0	0	0	0	0	0
Brevundimonas	0	0	0	0	1	0	0	0	0	0	0	0	0	0	0	0	2	0	2	0	0	0	0	8	0	0	0	0	0	0
Hymenobacter	0	0	0	0	0	0	0	0	0	0	0	0	0	0	0	0	1	0	0	4	3	3	0	1	0	0	0	0	0	0
Haloglycomyces	0	0	0	0	0	0	0	0	0	0	0	0	0	0	0	2	6	0	0	3	1	0	0	0	0	0	0	0	0	0
Paenisporosarcina	0	0	0	0	0	0	0	0	0	0	0	0	0	0	0	0	0	2	0	8	0	0	0	0	0	0	2	0	0	0
Clostridium sensu stricto	4	14	10	13	13	75	0	2	2	0	1	0	0	0	0	1	1	0	3	3	2	0	0	0	0	0	0	0	0	0
Geopsychrobacter	7	2	6	3	2	6	0	0	0	0	0	0	0	0	0	2	0	5	0	1	3	0	0	0	0	0	0	0	0	0
Erythrobacter	0	1	10	0	0	0	0	0	0	0	0	2	0	0	0	0	0	0	0	0	0	4	0	4	0	1	0	0	0	0
Marispirillum	0	0	0	0	0	6	0	0	1	0	0	0	0	1	0	1	1	6	0	0	0	0	0	1	0	0	0	0	0	1
Prosthecobacter	0	1	0	1	1	0	1	0	0	0	0	0	0	0	0	0	4	0	4	0	0	1	0	0	0	0	0	0	2	0
Melittangium	1	0	0	0	0	0	0	0	0	0	0	0	0	0	0	5	5	1	0	0	0	0	0	0	0	0	0	0	0	0
Caldimonas	0	0	0	0	0	0	0	0	0	0	0	0	0	0	0	0	1	0	6	0	0	4	0	0	0	0	0	0	0	0
Hydrogenispora	0	0	0	0	0	0	0	0	0	0	0	0	0	0	1	0	0	0	0	0	0	0	10	0	0	0	0	0	0	0
Teredinibacter	1	25	14	1	2	30	0	0	0	1	6	0	0	0	0	0	0	0	0	1	3	0	0	0	0	0	0	0	0	0
Sinobaca	0	0	0	1	2	0	3	3	31	0	0	0	0	0	0	0	0	0	0	0	0	1	0	3	1	0	5	0	0	0
Elusimicrobium	1	1	1	1	1	0	0	0	0	0	0	0	0	0	0	1	2	2	0	3	0	0	0	0	0	0	2	0	0	0
Couchioplanes	0	0	0	0	0	0	0	0	0	0	0	0	0	0	0	0	0	0	10	0	0	0	0	0	0	0	0	0	0	0
Perlucidibaca	0	0	0	0	0	0	0	0	0	0	0	0	0	0	0	0	0	2	0	1	7	0	0	0	0	0	0	0	0	0
Rhodococcus	0	0	0	0	0	0	0	0	0	0	1	0	0	0	0	1	2	0	6	0	0	0	0	0	0	0	0	0	0	0
Tomitella	0	0	0	0	0	0	0	0	0	0	0	0	0	0	0	0	0	0	9	0	0	0	0	0	1	0	0	0	0	0
Enhydrobacter	0	0	0	0	0	0	0	0	0	0	0	0	0	0	0	0	0	0	0	0	0	1	0	8	1	0	0	0	0	0
Lacibacterium	0	0	0	0	0	0	0	0	0	0	1	0	0	0	0	6	3	0	0	0	0	0	0	0	0	0	0	0	0	0
Methylonatrum	2	4	1	9	3	27	0	0	5	0	0	0	0	0	0	0	0	0	0	0	0	0	0	2	3	0	0	0	1	3
Vulgatibacter	18	4	6	12	6	5	0	0	0	0	0	0	0	0	0	1	0	0	0	1	0	0	0	0	2	2	0	2	0	1
Desulfoconvexum	4	2	3	6	1	6	0	0	0	0	0	0	0	0	0	0	5	3	0	1	0	0	0	0	0	0	0	0	0	0
Pseudobacteriovorax	10	4	0	0	1	0	0	0	0	0	0	0	0	0	0	2	1	0	0	3	0	0	0	0	0	0	3	0	0	0
Nibribacter	4	0	1	0	0	0	5	0	0	0	0	0	0	0	0	0	2	0	1	0	0	1	0	2	1	0	1	0	1	0
Candidatus Endomicrobium	0	1	1	0	0	0	0	0	0	0	0	0	0	0	0	0	0	8	0	0	1	0	0	0	0	0	0	0	0	0
Rhodobacter	0	1	0	0	0	0	1	0	1	0	1	0	0	1	0	0	0	0	7	0	0	0	0	0	0	0	0	0	0	0
Alistipes	0	1	0	0	0	0	0	0	0	0	0	0	0	0	0	1	0	0	0	3	1	3	0	1	0	0	0	0	0	0
Actinosynnema	0	0	1	0	0	0	0	0	0	0	0	0	0	0	1	0	0	0	0	8	0	0	0	0	0	0	0	0	0	0
Promicromonospora	0	0	0	0	0	0	0	0	0	0	0	0	0	0	0	1	0	0	8	0	0	0	0	0	0	0	0	0	0	0
Alkanindiges	0	0	0	0	0	0	0	0	0	0	0	0	0	0	0	0	0	0	0	0	0	0	0	9	0	0	0	0	0	0
Aureimonas	0	0	0	0	0	0	0	0	0	0	0	0	0	0	0	0	0	0	5	0	0	0	0	3	0	0	1	0	0	0
Rubribacterium	0	0	0	0	0	0	0	0	0	0	0	0	0	1	0	0	0	0	7	0	0	1	0	0	0	0	0	0	0	0
Spirochaeta	3	4	2	3	0	49	0	0	0	0	0	0	0	0	0	0	0	0	0	0	0	0	0	0	6	0	0	0	0	2
Pyxidicoccus	0	4	2	0	0	31	0	0	0	0	0	0	0	0	1	0	0	3	0	0	0	0	0	0	0	0	0	0	4	0
Methylophaga	0	0	0	0	0	0	0	0	17	0	0	0	0	0	1	0	0	1	6	0	0	0	0	0	0	0	0	0	0	0
Desulfarculus	2	2	2	2	6	1	0	0	0	0	0	0	0	0	0	0	1	2	0	2	0	0	0	0	0	0	0	0	1	2
Woesearchaeota Incertae Sedis AR15	0	7	5	0	0	0	0	0	0	0	0	0	0	0	0	0	0	8	0	0	0	0	0	0	0	0	0	0	0	0
Limisphaera	1	0	0	6	0	0	0	0	0	0	0	0	0	0	0	8	0	0	0	0	0	0	0	0	0	0	0	0	0	0
Ralstonia	1	1	0	0	0	0	0	1	1	0	0	0	0	0	0	0	2	2	0	1	1	2	0	0	0	0	0	0	0	0
Mycoplana	0	0	0	0	0	0	0	0	0	0	0	0	0	0	0	0	0	0	0	0	0	8	0	0	0	0	0	0	0	0
Bilophila	0	1	0	0	0	0	0	0	0	0	0	0	0	0	0	0	1	0	2	0	1	0	0	3	0	0	0	0	0	1
Actinomadura	0	0	0	0	0	0	0	0	0	0	0	0	0	0	0	6	0	0	2	0	0	0	0	0	0	0	0	0	0	0
Oligoflexus	0	0	0	0	0	0	0	0	0	0	0	0	0	0	0	3	2	3	0	0	0	0	0	0	0	0	0	0	0	0
Alcanivorax	8	1	23	17	22	8	22	12	1	2	0	0	0	0	0	2	0	0	0	0	3	0	0	0	0	0	2	0	0	0
Thiohalobacter	0	6	6	8	15	28	0	2	0	1	0	0	0	0	2	0	0	5	0	0	0	0	0	0	0	0	0	0	0	0
SR1_genera_incertae_sedis	0	2	1	0	0	0	0	0	0	0	1	0	0	0	0	1	4	1	0	0	0	0	0	0	0	0	0	0	0	0
Schumannella	0	0	0	0	0	0	0	0	0	0	0	0	0	0	0	0	7	0	0	0	0	0	0	0	0	0	0	0	0	0
Marinoscillum	0	0	0	0	0	0	0	0	0	0	0	0	0	0	0	1	0	6	0	0	0	0	0	0	0	0	0	0	0	0
Heliothrix	0	0	0	0	0	0	0	0	0	0	0	0	0	0	0	0	1	0	6	0	0	0	0	0	0	0	0	0	0	0
Rhizobacter	0	0	0	0	0	0	0	0	0	0	0	0	0	0	0	0	0	0	3	0	0	3	0	0	0	0	0	0	1	0
Rheinheimera	0	0	0	0	0	0	0	0	0	0	0	0	0	0	0	1	2	0	0	0	0	0	0	3	0	1	0	0	0	0
Proteinivorax	1	5	3	24	2	107	0	1	1	0	0	0	0	0	0	0	0	0	0	0	0	0	0	0	6	0	0	0	0	0
Rhodocista	1	1	0	1	1	0	10	1	1	0	0	0	0	0	0	0	0	0	0	0	0	0	0	5	0	0	1	0	0	0
Orientia	1	2	3	1	0	1	0	0	0	0	0	0	0	0	0	0	0	4	1	1	0	0	0	0	0	0	0	0	0	0
Dokdonella	0	3	0	0	2	1	2	0	0	0	0	0	1	0	0	2	2	0	0	0	0	0	1	0	0	0	0	0	0	0
Subdivision5_genera_incertae_sedis	2	1	1	3	0	1	0	0	0	0	0	0	0	0	0	0	0	4	0	0	0	0	0	0	0	0	0	0	2	0
Coprobacter	0	2	1	0	0	0	0	0	0	0	0	0	0	0	0	0	0	0	1	0	1	2	1	1	0	0	0	0	0	0
Mucispirillum	0	1	2	0	0	0	0	0	0	0	1	0	0	0	0	0	0	0	1	0	0	1	3	0	0	0	0	0	0	0
Algoriphagus	0	1	0	0	0	0	0	0	0	1	0	0	0	0	0	2	2	0	1	1	0	0	0	0	0	0	0	0	0	0
Sanguibacter	0	0	0	0	0	0	0	0	0	0	0	0	0	0	0	0	0	0	0	0	0	0	0	6	0	0	0	0	0	0
Vasilyevaea	0	0	0	0	0	0	0	0	0	1	0	0	0	0	0	6	0	0	0	0	0	0	0	0	0	0	0	0	0	0
Candidatus Carsonella	0	0	0	0	0	0	0	0	0	0	0	0	0	0	0	0	2	0	2	1	0	1	0	0	0	0	0	0	0	0
Lentzea	0	0	0	0	0	0	0	0	0	0	0	0	0	0	0	0	1	0	3	0	0	2	0	0	0	0	0	0	0	0
Microtetraspora	0	0	0	0	0	0	0	0	0	0	0	0	0	0	0	0	6	0	0	0	0	0	0	0	0	0	0	0	0	0
Candidatus Calescibacterium	30	10	8	1	0	0	0	0	0	0	0	0	0	0	0	0	0	0	0	0	0	0	0	0	0	0	4	0	0	1
Desulfuribacillus	0	4	2	0	2	3	0	1	0	0	0	0	0	0	0	0	2	1	0	0	1	0	0	0	0	0	1	0	0	0
Roseimicrobium	2	0	4	2	2	1	0	0	0	0	0	0	0	0	0	0	0	1	0	0	1	0	0	1	0	0	2	0	0	0
Ottowia	0	1	0	0	0	0	1	0	1	0	0	0	0	0	0	0	0	0	1	0	0	4	0	0	0	0	0	0	0	0
Comamonas	0	2	0	0	0	0	1	0	0	0	0	0	1	0	0	2	0	0	0	0	0	0	0	2	0	0	0	0	0	0
Thermanaeromonas	0	0	2	0	0	0	0	0	0	0	1	0	0	0	0	0	0	1	0	1	2	0	0	0	0	0	0	0	0	0
Agrococcus	0	1	0	0	0	0	0	0	0	0	0	0	0	0	0	0	0	0	5	0	0	0	0	0	0	0	0	0	0	0
Fontimonas	0	0	0	0	1	0	0	0	0	0	0	0	0	0	0	4	0	0	0	0	1	0	0	0	0	0	0	0	0	0
Clostridium IV	0	1	0	0	0	0	0	0	0	0	0	0	0	0	0	1	1	1	0	0	0	1	0	1	0	0	0	0	0	0
Microbulbifer	0	0	0	1	0	0	0	0	0	0	0	0	0	0	0	0	0	3	0	1	1	0	0	0	0	0	0	0	0	0
Oceanobacillus	0	0	0	0	0	0	1	0	0	0	0	0	0	0	0	0	4	0	1	0	0	0	0	0	0	0	0	0	0	0
Sporacetigenium	0	0	0	0	0	0	0	0	0	0	0	0	0	0	0	1	1	0	3	0	0	0	0	0	0	0	0	0	0	0
Actinokineospora	0	0	0	0	0	0	0	0	0	0	0	0	0	0	0	0	2	0	3	0	0	0	0	0	0	0	0	0	0	0
Stenotrophomonas	0	0	0	0	0	0	0	0	0	0	0	0	0	0	0	0	0	1	0	0	0	0	0	4	0	0	0	0	0	0
Planococcus	0	0	0	0	0	0	0	0	0	0	0	0	0	0	0	0	1	0	0	0	0	3	0	1	0	0	0	0	0	0
Clostridium III	3	10	4	20	9	76	0	0	1	0	0	0	0	0	0	0	1	0	1	0	1	0	0	0	1	0	0	0	0	0
Haloplasma	0	0	4	2	1	32	0	0	1	0	0	0	0	0	0	0	0	0	0	0	0	0	0	0	0	0	4	0	0	0
Skermania	0	2	1	0	0	0	0	17	4	0	0	0	0	1	3	0	0	0	0	0	0	0	0	0	0	0	0	0	0	0
Hoeflea	0	0	1	0	0	0	0	8	0	0	0	0	0	0	0	0	0	0	0	2	0	0	0	0	1	0	1	0	0	0
Pseudokineococcus	0	0	0	0	0	3	0	0	0	0	0	0	0	0	0	0	0	0	0	0	0	0	0	4	0	0	0	0	0	0
Nakamurella	0	0	4	0	0	0	0	0	0	0	0	1	0	0	0	1	1	0	1	0	0	0	0	0	0	0	0	0	0	0
Haloferula	0	0	1	0	1	0	0	0	1	0	0	0	0	0	0	1	0	0	0	1	0	0	0	1	1	0	0	0	0	0
Xiphinematobacter	0	0	1	0	0	0	0	0	0	0	0	0	0	0	0	1	0	1	0	0	2	0	0	0	0	0	0	0	0	0
Diplorickettsia	0	0	1	0	0	0	0	0	0	0	0	0	0	0	0	2	0	2	0	0	0	0	0	0	0	0	0	0	0	0
Psychrobacter	0	0	0	0	0	0	1	0	0	0	0	0	0	0	0	0	0	3	0	0	0	0	0	1	0	0	0	0	0	0
Caulobacter	0	0	0	0	0	0	0	0	0	0	0	0	0	0	0	2	0	0	1	0	0	1	0	0	0	0	0	0	0	0
Corallococcus	0	0	0	0	0	0	0	0	0	0	0	0	0	0	0	0	0	0	3	0	1	0	0	0	0	0	0	0	0	0
Lautropia	0	0	0	0	0	0	0	0	0	0	0	0	0	0	0	1	0	0	2	1	0	0	0	0	0	0	0	0	0	0
Draconibacterium	0	0	0	0	0	0	0	0	0	0	0	0	0	0	0	0	0	0	0	0	0	4	0	0	0	0	0	0	0	0
Crenotalea	0	0	0	0	0	0	0	0	0	0	0	0	0	0	0	0	0	4	0	0	0	0	0	0	0	0	0	0	0	0
Methylosinus	0	0	0	0	0	0	0	0	0	0	0	0	0	0	0	0	0	0	0	0	0	4	0	0	0	0	0	0	0	0
Anaerobacterium	0	0	0	0	0	0	0	0	0	0	0	0	0	0	0	0	0	0	0	2	0	1	1	0	0	0	0	0	0	0
Leucobacter	0	0	0	0	0	0	0	0	0	0	0	0	0	0	0	0	0	0	1	0	3	0	0	0	0	0	0	0	0	0
Cetia	0	0	0	0	0	0	0	0	0	0	0	0	0	0	0	0	0	2	0	1	1	0	0	0	0	0	0	0	0	0
Gp2	0	0	0	0	0	0	0	0	0	0	0	0	0	0	0	0	0	4	0	0	0	0	0	0	0	0	0	0	0	0
Rhodovulum	1	0	0	0	1	0	0	0	147	13	0	0	1	0	0	0	0	0	1	0	0	0	0	0	0	0	0	0	1	0
Aliidiomarina	2	0	41	66	0	0	7	0	5	0	1	0	0	0	0	0	0	2	0	0	0	0	0	0	0	0	0	0	0	0
Rhodobaca	5	5	3	7	13	8	13	14	46	0	1	0	0	0	0	1	0	0	0	1	0	0	0	0	0	0	0	0	0	0
Natronincola	0	9	5	6	5	68	0	0	2	0	0	0	0	0	0	0	0	0	0	2	1	0	0	0	0	0	0	0	0	0
Alkaliflexus	0	0	1	2	4	60	0	0	0	1	0	0	0	0	0	0	0	0	0	0	0	0	0	0	0	0	0	0	3	0
Alkalilimnicola	7	2	8	1	10	8	15	1	2	8	0	0	0	0	0	0	0	2	0	1	0	0	0	0	0	0	0	0	0	0
Desulfitibacter	0	0	1	0	1	47	0	0	0	0	1	1	0	0	0	0	0	0	0	0	0	0	0	0	0	0	0	0	1	0
Anderseniella	8	9	0	8	5	4	0	0	0	0	1	0	0	0	0	1	0	0	0	0	0	0	0	0	0	0	0	1	0	0
Dendrosporobacter	0	0	0	0	0	33	0	0	0	0	0	0	0	0	0	0	0	0	0	0	0	0	0	0	0	0	0	0	3	0
Woesearchaeota Incertae Sedis AR16	0	2	4	5	1	4	0	0	0	0	0	0	0	1	0	0	0	0	0	0	0	0	0	0	0	0	0	0	1	1
Ethanoligenens	2	2	2	0	3	3	0	0	0	0	0	0	0	0	0	0	1	0	0	0	0	1	0	0	0	1	0	0	0	0
Brumimicrobium	0	0	1	0	1	8	0	2	0	0	0	0	0	0	0	0	0	1	0	0	0	0	0	0	2	0	0	0	0	0
Clostridium XlVa	1	1	0	0	0	8	0	0	0	0	0	0	0	0	0	0	1	0	2	0	0	0	0	0	0	0	0	0	0	0
Anaerosolibacter	1	1	0	1	0	6	0	0	0	0	0	1	0	0	0	0	0	0	0	1	1	0	0	0	0	0	0	0	0	0
Methylotenera	0	0	1	0	0	0	0	7	1	0	0	0	0	0	0	0	0	0	0	0	0	0	0	2	0	1	0	0	0	0
Methanomassiliicoccus	2	0	5	0	0	0	0	0	0	0	1	0	0	0	0	0	0	2	0	0	0	0	0	0	0	0	0	0	0	0
Fabibacter	0	1	1	0	1	3	0	0	0	0	0	0	0	0	0	0	0	0	0	1	1	0	0	0	0	0	0	0	1	0
Prosthecomicrobium	0	0	1	0	0	0	0	0	0	0	0	0	0	0	0	0	1	0	0	1	1	0	0	0	0	0	0	0	0	0
Gilliamella	0	0	0	0	0	0	0	0	0	0	0	0	0	0	0	0	3	0	0	0	0	0	0	0	0	0	0	0	0	0
Sphingobacterium	0	0	0	0	0	0	0	0	0	0	0	0	0	0	0	0	2	0	0	0	1	0	0	0	0	0	0	0	0	0
Bradyrhizobium	0	0	0	0	0	0	0	0	0	0	0	0	0	0	0	1	1	1	0	0	0	0	0	0	0	0	0	0	0	0
Cupriavidus	0	0	0	0	0	0	0	0	0	0	0	0	0	0	0	0	1	0	1	0	0	1	0	0	0	0	0	0	0	0
Defluviitoga	0	0	0	0	0	0	0	0	0	0	0	0	0	0	0	0	0	0	0	0	0	0	3	0	0	0	0	0	0	0
Phreatobacter	0	0	0	0	0	0	0	0	0	0	0	0	0	0	0	0	0	0	1	0	0	2	0	0	0	0	0	0	0	0
Acidipila	0	0	0	0	0	0	0	0	0	0	0	0	0	0	0	0	0	3	0	0	0	0	0	0	0	0	0	0	0	0
Macellibacteroides	0	0	0	0	0	0	0	0	0	0	0	0	0	0	0	0	0	0	0	0	0	1	2	0	0	0	0	0	0	0
Staphylococcus	0	0	0	0	0	0	0	0	0	0	0	0	0	0	0	0	1	0	0	0	0	0	0	2	0	0	0	0	0	0
Gp26	0	0	0	0	0	0	0	0	0	0	0	0	0	0	0	0	1	2	0	0	0	0	0	0	0	0	0	0	0	0
Sneathia	0	0	0	0	0	0	0	0	0	0	0	0	0	0	0	0	0	0	0	0	0	0	3	0	0	0	0	0	0	0
Caenispirillum	0	1	0	0	0	37	2	0	6	0	1	0	0	1	0	0	0	0	0	0	0	0	0	0	0	0	0	0	0	0
Thioalkalivibrio	5	2	6	17	2	2	0	0	0	0	0	0	0	0	0	0	1	0	0	0	0	0	0	0	1	0	0	0	0	0
Brockia	3	3	7	0	0	0	0	0	0	0	0	0	0	0	0	0	0	0	0	0	1	0	0	0	0	0	0	0	1	0
Enterococcus	0	0	0	2	0	0	0	2	9	0	0	0	0	0	0	0	0	0	0	0	0	0	0	0	0	0	0	0	2	0
Acetivibrio	0	3	0	0	2	6	0	0	0	0	0	0	0	0	0	0	0	0	0	0	0	0	0	0	2	0	0	0	0	0
Gracilibacter	0	0	0	0	1	9	0	0	0	0	0	0	0	0	0	0	1	0	0	0	0	0	0	0	0	1	0	0	0	0
Desulfonispora	0	0	0	0	1	9	0	0	0	0	0	0	0	0	0	0	0	0	0	0	0	0	0	0	0	0	0	1	1	0
Desulfovibrio	0	1	0	0	0	7	0	0	0	0	1	0	0	0	0	0	0	1	0	0	0	0	0	0	0	0	0	0	0	0
Cellulosilyticum	0	2	0	2	0	3	0	0	0	0	0	0	0	0	0	0	0	0	1	1	0	0	0	0	0	0	0	0	0	0
Filibacter	0	2	1	0	0	4	0	0	0	0	0	0	0	1	0	0	0	0	0	0	1	0	0	0	0	0	0	0	0	0
Syntrophaceticus	1	1	1	0	0	0	0	0	0	0	0	0	0	0	0	0	0	2	0	0	0	0	0	0	0	0	0	0	0	0
Pseudoxanthomonas	0	0	0	0	1	1	0	0	1	0	0	0	0	0	0	0	0	0	2	0	0	0	0	0	0	0	0	0	0	0
Aspromonas	3	0	0	0	0	0	0	0	0	0	0	0	0	0	0	0	0	0	0	0	0	0	0	2	0	0	0	0	0	0
Roseococcus	0	0	0	0	0	0	0	0	2	0	0	0	0	0	0	0	0	0	0	0	0	1	0	1	0	0	0	0	0	0
Syntrophobacter	0	0	0	0	0	2	0	0	0	0	0	0	0	0	0	0	1	0	0	0	0	0	0	1	0	0	0	0	0	0
Chlamydophila	0	1	1	0	0	0	0	0	0	0	0	0	0	0	0	0	0	0	0	0	2	0	0	0	0	0	0	0	0	0
Sphingorhabdus	0	1	0	0	0	0	0	0	0	0	0	0	0	0	0	1	0	1	0	0	0	0	0	0	0	0	0	0	0	0
Eubacterium	0	1	0	0	0	0	0	0	0	0	0	0	0	0	0	0	2	0	0	0	0	0	0	0	0	0	0	0	0	0
Temperatibacter	0	0	0	0	0	1	0	0	0	0	0	0	0	0	0	0	0	0	0	0	0	2	0	0	0	0	0	0	0	0
Reyranella	0	0	0	0	1	0	0	0	0	0	0	0	0	0	0	0	0	0	2	0	0	0	0	0	0	0	0	0	0	0
Citrobacter	0	0	0	0	0	0	0	0	0	0	0	0	0	0	0	1	0	0	0	0	0	1	0	0	0	0	0	0	0	0
Schlegelella	0	0	0	0	0	0	0	0	0	0	0	0	0	0	0	2	0	0	0	0	0	0	0	0	0	0	0	0	0	0
Nitrobacter	0	0	0	0	0	0	0	0	0	0	0	0	0	0	0	0	0	0	1	0	1	0	0	0	0	0	0	0	0	0
Pseudarcicella	0	0	0	0	0	0	0	0	0	0	0	0	0	0	0	0	0	0	2	0	0	0	0	0	0	0	0	0	0	0
Anaerotruncus	0	0	0	0	0	0	0	0	0	0	0	0	0	0	0	0	0	1	0	0	0	0	1	0	0	0	0	0	0	0
Niastella	0	0	0	0	0	0	0	0	0	0	0	0	0	0	0	0	0	0	2	0	0	0	0	0	0	0	0	0	0	0
Dorea	0	0	0	0	0	0	0	0	0	0	0	0	0	0	0	0	2	0	0	0	0	0	0	0	0	0	0	0	0	0
Rhodopseudomonas	0	0	0	0	0	0	0	0	0	0	0	0	0	0	0	0	0	0	2	0	0	0	0	0	0	0	0	0	0	0
Stigmatella	0	0	0	0	0	0	0	0	0	0	0	0	0	0	0	0	2	0	0	0	0	0	0	0	0	0	0	0	0	0
Geobacter	0	0	0	0	0	0	0	0	0	0	0	0	0	0	0	0	0	0	0	2	0	0	0	0	0	0	0	0	0	0
Cryomorpha	0	0	0	0	0	0	0	0	0	0	0	0	0	0	0	0	0	0	0	1	1	0	0	0	0	0	0	0	0	0
Noviherbaspirillum	0	0	0	0	0	0	0	0	0	0	0	0	0	0	0	0	0	0	0	0	0	0	0	2	0	0	0	0	0	0
Asinibacterium	0	0	0	0	0	0	0	0	0	0	0	0	0	0	0	0	0	0	2	0	0	0	0	0	0	0	0	0	0	0
Ferrimicrobium	0	0	0	0	0	0	0	0	0	0	0	0	0	0	0	0	1	0	0	0	1	0	0	0	0	0	0	0	0	0
Pelomonas	0	0	0	0	0	0	0	0	0	0	0	0	0	0	0	0	0	0	0	0	0	2	0	0	0	0	0	0	0	0
Flavihumibacter	0	0	0	0	0	0	0	0	0	0	0	0	0	0	0	2	0	0	0	0	0	0	0	0	0	0	0	0	0	0
Oceaniserpentilla	0	0	0	0	0	0	0	0	0	0	0	0	0	0	0	0	0	2	0	0	0	0	0	0	0	0	0	0	0	0
Allobacillus	0	0	0	0	0	0	0	0	0	0	0	0	0	0	0	0	0	0	0	0	2	0	0	0	0	0	0	0	0	0
Sporosarcina	0	0	0	0	0	0	0	0	0	0	0	0	0	0	0	0	0	0	2	0	0	0	0	0	0	0	0	0	0	0
Azotobacter	0	0	0	0	0	0	0	0	0	0	0	0	0	0	0	0	0	0	0	0	0	0	0	2	0	0	0	0	0	0
Variibacter	0	0	0	0	0	0	0	0	0	0	0	0	0	0	0	0	0	0	2	0	0	0	0	0	0	0	0	0	0	0
Bosea	0	0	0	0	0	0	0	0	0	0	0	0	0	0	0	0	0	1	0	0	0	1	0	0	0	0	0	0	0	0
Thalassobaculum	0	0	0	0	0	0	0	0	0	0	0	0	0	0	0	2	0	0	0	0	0	0	0	0	0	0	0	0	0	0
Angustibacter	0	0	0	0	0	0	0	0	0	0	0	0	0	0	0	0	0	0	0	0	0	2	0	0	0	0	0	0	0	0
Thiohalocapsa	0	0	0	0	0	0	0	0	0	0	0	0	0	0	0	2	0	0	0	0	0	0	0	0	0	0	0	0	0	0
Pelagibius	0	0	0	0	0	0	0	0	0	0	0	0	0	0	0	0	0	0	2	0	0	0	0	0	0	0	0	0	0	0
Cucumibacter	0	0	0	0	0	0	0	0	0	0	0	0	0	0	0	0	0	2	0	0	0	0	0	0	0	0	0	0	0	0
Cloacibacterium	0	0	0	0	0	0	0	0	0	0	0	0	0	0	0	1	1	0	0	0	0	0	0	0	0	0	0	0	0	0
Gordonia	0	0	0	0	0	0	0	0	0	0	0	0	0	0	0	0	0	0	2	0	0	0	0	0	0	0	0	0	0	0
Oceanicola	0	0	0	0	0	0	0	0	0	0	0	0	0	0	0	0	0	0	2	0	0	0	0	0	0	0	0	0	0	0
Isosphaera	0	0	0	0	0	0	0	0	0	0	0	0	0	0	0	0	0	0	2	0	0	0	0	0	0	0	0	0	0	0
Sediminibacterium	0	0	0	0	0	0	0	0	0	0	0	0	0	0	0	0	0	0	2	0	0	0	0	0	0	0	0	0	0	0
Anaerosporobacter	0	0	0	0	0	0	0	0	0	0	0	0	0	0	0	0	0	0	1	0	0	0	1	0	0	0	0	0	0	0
Smithella	0	0	0	0	0	0	0	0	0	0	0	0	0	0	0	0	2	0	0	0	0	0	0	0	0	0	0	0	0	0
Anaerovorax	0	0	0	0	0	0	0	0	0	0	0	0	0	0	0	0	0	0	0	0	1	0	0	1	0	0	0	0	0	0
Leptolinea	0	0	0	0	0	0	0	0	0	0	0	0	0	0	0	0	0	2	0	0	0	0	0	0	0	0	0	0	0	0
Nubsella	0	0	0	0	0	0	0	0	0	0	0	0	0	0	0	0	1	0	0	0	1	0	0	0	0	0	0	0	0	0
Flavonifractor	0	0	0	0	0	0	0	0	0	0	0	0	0	0	0	1	1	0	0	0	0	0	0	0	0	0	0	0	0	0
Brachymonas	0	0	0	0	0	0	0	0	0	0	0	0	0	0	0	0	0	0	0	0	1	0	1	0	0	0	0	0	0	0
Anoxybacter	2	4	5	3	3	108	0	0	1	0	0	0	0	0	0	1	0	0	0	0	0	0	0	0	0	0	0	0	0	0
Longimycelium	2	3	31	32	2	13	0	1	6	11	0	0	0	0	0	0	0	0	0	0	0	0	1	0	0	0	0	0	0	0
Desulfitispora	2	4	2	3	8	14	0	1	0	0	1	0	0	0	0	0	0	0	0	0	0	0	0	0	0	0	0	0	0	0
Desulfotomaculum	0	1	1	1	3	28	0	0	0	0	0	0	0	0	0	0	0	0	0	0	0	0	0	0	0	0	0	0	1	0
Geosporobacter	0	5	3	1	6	13	0	0	0	0	0	0	0	0	0	0	0	0	0	1	0	0	0	0	0	0	0	0	0	0
Salinicola	0	1	0	0	0	0	0	10	9	0	0	0	0	0	0	0	0	0	0	0	1	0	0	0	0	0	0	0	0	0
Desulfatitalea	1	9	3	0	1	0	1	0	0	0	0	0	0	1	0	0	0	0	0	0	0	0	0	0	0	0	0	0	0	0
Buchnera	0	1	0	0	8	0	0	0	0	0	0	0	0	0	0	0	0	0	0	0	0	0	0	0	0	0	0	0	0	1
Alishewanella	2	0	0	0	0	3	1	2	0	0	0	0	0	0	0	0	0	0	0	0	0	0	0	1	0	0	0	0	0	0
Aureibacter	1	2	1	0	3	0	0	2	0	0	1	0	0	0	0	0	0	0	0	0	0	0	0	0	0	0	0	0	0	0
Gilvimarinus	0	1	0	3	1	3	0	0	0	0	1	0	0	0	0	0	0	0	0	0	0	0	0	0	0	0	0	0	0	0
Bogoriella	0	0	0	0	0	0	0	0	6	0	0	0	0	0	0	0	0	0	0	0	0	0	0	1	0	0	0	0	0	0
Salisediminibacterium	0	0	1	0	2	3	0	0	0	0	1	0	0	0	0	0	0	0	0	0	0	0	0	0	0	0	0	0	0	0
Methylovulum	2	0	1	1	1	0	0	0	0	0	0	0	0	0	0	0	0	1	0	0	0	0	0	0	0	0	0	0	0	0
Magnetospirillum	0	0	0	0	0	5	0	0	1	0	0	0	1	0	0	0	0	0	0	0	0	0	0	0	0	0	0	0	0	0
Akkermansia	0	0	6	0	0	0	0	0	0	0	0	0	1	0	0	0	0	0	0	0	0	0	0	0	0	0	0	0	0	0
Sulfuritalea	1	3	1	0	0	0	0	0	0	1	0	0	0	0	0	1	0	0	0	0	0	0	0	0	0	0	0	0	0	0
Sinomicrobium	0	0	0	0	6	0	0	0	0	0	0	0	0	1	0	0	0	0	0	0	0	0	0	0	0	0	0	0	0	0
Hamadaea	0	1	0	2	1	0	0	0	0	0	0	0	0	0	0	0	1	0	0	0	0	0	0	0	0	0	0	0	0	0
Azospira	1	0	0	0	0	1	1	0	0	0	0	0	0	0	0	0	0	0	0	1	0	0	0	0	0	0	0	0	0	0
Escherichia/Shigella	0	0	0	2	0	1	0	0	0	0	0	0	0	0	0	0	0	0	1	0	0	0	0	0	0	0	0	0	0	0
Tepidibacillus	1	0	2	0	0	0	0	0	0	0	0	0	0	0	0	0	0	0	0	1	0	0	0	0	0	0	0	0	0	0
Crocinitomix	2	0	0	0	0	0	0	0	0	0	0	0	0	0	0	0	0	0	0	0	0	0	0	1	0	0	0	0	0	0
Rhodobium	0	0	2	0	0	0	0	0	0	0	0	0	0	0	0	0	0	0	0	0	1	0	0	0	0	0	0	0	0	0
Parasegetibacter	1	0	0	0	0	0	0	0	0	0	0	0	0	0	0	0	0	1	0	0	0	0	0	0	0	0	0	0	0	0
Saccharophagus	0	0	1	0	0	0	0	0	0	0	0	0	0	0	0	0	0	0	0	0	1	0	0	0	0	0	0	0	0	0
Saccharofermentans	0	0	1	0	0	0	0	0	0	0	0	0	0	0	0	0	0	0	0	0	1	0	0	0	0	0	0	0	0	0
Cytophaga	0	1	0	0	0	0	0	0	0	0	0	0	0	0	0	1	0	0	0	0	0	0	0	0	0	0	0	0	0	0
Proteiniclasticum	0	0	0	0	0	0	0	0	1	0	0	0	0	0	0	0	1	0	0	0	0	0	0	0	0	0	0	0	0	0
Alsobacter	0	0	0	0	1	0	0	0	0	0	0	0	0	0	0	0	0	0	1	0	0	0	0	0	0	0	0	0	0	0
Jiella	0	0	0	0	0	0	0	0	1	0	0	0	0	0	0	0	1	0	0	0	0	0	0	0	0	0	0	0	0	0
Peptoniphilus	0	0	0	0	0	1	0	0	0	0	0	0	0	0	0	0	0	0	0	0	0	1	0	0	0	0	0	0	0	0
Anaplasma	1	0	0	0	0	0	0	0	0	0	0	0	0	0	0	1	0	0	0	0	0	0	0	0	0	0	0	0	0	0
Quadrisphaera	0	0	0	0	0	0	0	0	0	0	0	0	0	0	0	0	0	0	0	0	0	1	0	0	0	0	0	0	0	0
Azospirillum	0	0	0	0	0	0	0	0	0	0	0	0	0	0	0	0	0	0	1	0	0	0	0	0	0	0	0	0	0	0
Moraxella	0	0	0	0	0	0	0	0	0	0	0	0	0	0	0	0	0	0	1	0	0	0	0	0	0	0	0	0	0	0
Proteiniphilum	0	0	0	0	0	0	0	0	0	0	0	0	0	0	0	0	0	0	0	0	0	0	1	0	0	0	0	0	0	0
Friedmanniella	0	0	0	0	0	0	0	0	0	0	0	0	0	0	0	0	0	0	0	0	0	1	0	0	0	0	0	0	0	0
Allobaculum	0	0	0	0	0	0	0	0	0	0	0	0	0	0	0	0	0	1	0	0	0	0	0	0	0	0	0	0	0	0
Odoribacter	0	0	0	0	0	0	0	0	0	0	0	0	0	0	0	0	0	0	0	0	1	0	0	0	0	0	0	0	0	0
Petrimonas	0	0	0	0	0	0	0	0	0	0	0	0	0	0	0	0	0	0	0	0	0	0	1	0	0	0	0	0	0	0
Gardnerella	0	0	0	0	0	0	0	0	0	0	0	0	0	0	0	0	0	0	0	0	0	0	1	0	0	0	0	0	0	0
Lactobacillus	0	0	0	0	0	0	0	0	0	0	0	0	0	0	0	0	0	0	0	0	0	0	1	0	0	0	0	0	0	0
Coprococcus	0	0	0	0	0	0	0	0	0	0	0	0	0	0	0	0	0	0	1	0	0	0	0	0	0	0	0	0	0	0
Desemzia	0	0	0	0	0	0	0	0	0	0	0	0	0	0	0	0	0	0	0	0	0	0	0	1	0	0	0	0	0	0
Rufibacter	0	0	0	0	0	0	0	0	0	0	0	0	0	0	0	0	0	0	0	0	1	0	0	0	0	0	0	0	0	0
Leifsonia	0	0	0	0	0	0	0	0	0	0	0	0	0	0	0	0	1	0	0	0	0	0	0	0	0	0	0	0	0	0
Rhodopila	0	0	0	0	0	0	0	0	0	0	0	0	0	0	0	0	0	0	1	0	0	0	0	0	0	0	0	0	0	0
Corynebacterium	0	0	0	0	0	0	0	0	0	0	0	0	0	0	0	0	0	0	0	0	0	0	0	1	0	0	0	0	0	0
